# Supplementary material for: Computational prediction and characterisation of miRNAs and their pathway genes in human schistosomiasis caused by Schistosoma haematobium
Source: Mem Inst Oswaldo Cruz. 2020 May 8;115:e190378. doi: 10.1590/0074-02760190378 (PMC7207159; doi:10.1590/0074-02760190378)
Supplement: Supplementary file 2 [file 1678-8060-mioc-115-e190378-s2.xls]

## Sheet: TABLE I
TABLE I miRNAs identified in Schistosoma haematobium Egypt genome; sht: S. haematobium
Precursor name	Sequence	Len	Mature Name	Mature Sequence	Start and End	Orthology mature name	Number of mismatches With Orthology MiRNA	Number of gaps with Orthology MiRNA	Size of the miRNA	Size of the Orthology miRNA	Subject start
sht-miR-9711	GGUUGGAAAUCAUGUAGUGCCAGACAAACAUCUUACACAUUAGUUAAUGUUUCACUUGGUACUGUAUACAAGAUUAUCCACGC	83	sht-miR-9711-3p	aauguuucacuugguacugua	46-66	dvi-miR-9711-3p	3	0	21	21	1
sht-miR-2238h	CAUUUGAUAUUAGACUACUGCUGAAGAGUGUCAUAUUAAGACGAAAUGACAGUUCAGUGCUUUCAUUUUUCCAACGGUGGUCUAAUAUCAAUCG	94	sht-miR-2238h-3p	aaugacaguucagugcuuucau	45-66	ppc-miR-2238h-3p	6	0	22	22	1
sht-miR-4680	AUUAAAAGUCCUUUGAAUUGAUAUGCUUAACUUAGCUCUUAGCAUUUCACUCGGUGCAUCGCCUCUGAAUUGUAAGAGUAUAUACAGAGGCUUUUUAU	98	sht-miR-4680-3p	ucugaauuguaagaguauaua	64-84	hsa-miR-4680-3p	3	0	21	21	1
sht-miR-2340	CACGAGAAGGCAGUGUGUAGGACUUCCCUGGUGGUUGCUAUGUGAAAGCAUUUCGAGAGGGAAAGCUAACUCUUCCCAUUCUCAGC	86	sht-miR-2340-5p	ggacuucccuggugguugcuau	20-41	bta-miR-2340	6	0	22	22	1
sht-miR-2162	ACCUCUCUAGGGGAUGAGUGGGAUGGUUGCAUAUAUACAAUGCUGAUAAUGUAUUAUGCAACGUUUCACUCUACCCCAGGGACUC	85	sht-miR-2162-5p	agugggaugguugcauauauac	17-38	sma-miR-2162-5p	0	0	22	22	1
			sht-miR-2162-3p	uauuaugcaacguuucacucu	52-72	sja-miR-2162-3p	0	0	21	21	1
sht-miR-466c	CACUAGAAAUCAAGACUACGAUCUCUAGGUCUUGUGAUGUGUGUAUGUGUGCUAUAUUUAGACCAUUUAGUUGGAAGAUAGUAGUUUGAAUUUUUAUUU	99	sht-miR-466c-5p	ugugauguguguaugugugcu	33-53	rno-miR-466c-5p	5	0	21	21	1
sht-miR-11629	UCGGAUUAGAGUACAGGUGUUAAACUUCAAGUUCCAAAUAUUCUUAGCAUUUAUUCAUUUUGGACUUUUAGUUUAAGCCCAUUAUUUUAUUCUUA	95	sht-miR-11629-3p	ucauuuuggacuuuuaguuua	55-75	tca-miR-11629-5p	5	0	21	21	1
sht-miR-138	AUGCAAACAUUAUUGGAACUUGAGUAGAACUGCAUUGCUGAAGAGAGUCAAAAGGGCUUCUUCACAACACCAAUUUACCAAAAAACUGUUUGUGA	95	sht-miR-138-3p	gcuucuucacaacaccaauuu	56-76	dre-miR-138-2-3p	3	0	21	21	1
sht-miR-545	GUCUGAGUAAAUGUUUAUGUACUCGAUUUUGAGUUGGCUUUUGGUAGGCUAAUUAUAGUAUAGAAAACGGUUACUUGAUACGUUUACUCAUUU	93	sht-miR-545-5p	cugaguaaauguuuauguacuc	3-24	dno-miR-545-5p	5	0	22	22	1
sht-let-7d	UUAAUGCACUUGAUUUCCAACUGUUGAGGUAGUAGGUUUAAACUCCCUACCACCUACUUCAGCUUCAGCAACCAAGUCGCAUCAG	85	sht-let-7d-5p	ugagguaguagguuuaaacucc	25-46	pma-let-7d	6	0	22	22	1
sht-miR-203b	GUGCUUCUUAAUAUUAAUUGAACUGUUGAGAACUAACUUGCUCGAUCACUGUUUGUUAGUUUGCCGCAGUCCAAUAGUUAUUAUGAAGUGG	91	sht-miR-203b-5p	uugaacuguugagaacuaacuu	18-39	oni-miR-203b	4	0	22	22	1
sht-miR-61	GUUGUGGGUCCCUUUCUUGUCCAUGGUACAGCAGUUGAAGCUCACUGCUUUAGUGUGCAUCCUCUUUACAUCACAUGACUAGAAAGUGCACUCACUUC	98	sht-miR-61-5p	ugugggucccuuucuuguccau	3-24	sma-miR-61-5p	1	0	22	22	1
			sht-miR-61-3p	augacuagaaagugcacucacuu	75-97	fhe-miR-61	0	0	23	23	1
sht-miR-3618	AAUAUAUGUUGAAUAUAUGGAUCAUAUGGAUUAAACCAUAAAGGUUUCGAUGAUUUAUAAUGAUAAUUAUGUGAUUUCCAAUAAUUGAAAUCAUCUA	97	sht-miR-3618-3p	ugugauuuccaauaauugaaau	70-91	mmu-miR-3618-5p	3	0	22	22	1
sht-miR-4172	AAACCACUAAGCUGCCAGUAAAAUUAAAACCUGACUAUUAUGUCAUAUAUUUGCCAUGCAUAUCAGAUUACUGUAUGACUGGAUAGCUAGAGGCUC	96	sht-miR-4172-3p	uauuaugucauauauuugc	36-54	cin-miR-4172-3p	2	0	19	19	1
sht-miR-1-1	GUAUCUUUGUACUUCUUUUCAUCUCCUCCAUGUGUUUGUCGAUGAAUUUCAUCGGGUACCCACAUUGCCAUGAUGAUAAACUAAUUGAAAAGAAAU	96	sht-miR-1-1-5p	uguacuucuuuucaucuccucc	8-29	asu-miR-1-5p	6	0	22	22	2
sht-miR-4206-1	UAAACAUAAUGCCCUUUAUACACACCGCCCGUCGCUACUACCAAUUGAAUAGUUUAGUGAAAUCGUUAGAUUGGUGUCGUUGUAAUGGCUUUACUGUUCG	100	sht-miR-4206-1-3p	auugaauaguuuagugaa	44-61	cin-miR-4206-3p	1	0	18	18	1
sht-miR-10501	ACUACUUCUCACCAGCACUCCAGGAUAUACCACUUCCAAUGGUCAAUAUCGUGGAUGCGCACUGCUGAGAAGUCAU	76	sht-miR-10501-3p	accacuuccaauggucaaua	29-48	sfr-miR-10501-5p	4	0	20	20	1
sht-miR-10644	GAGAUGGUUGGAAGAAAGUUAGGGGCGGUCAAACCAAAACGUGGCAUUAGUGCUUGAAGUCACUAACUUCUAGUCCGAGCCAUGUU	86	sht-miR-10644-3p	uggcauuagugcuugaagucac	42-63	oni-miR-10644	6	0	22	22	1
sht-miR-10107	AUGGAAUAAUGUAUGAUGUAAUGGGUUAAAAUCCUUUUUGACGAUAUUUUUAUGACAUUGGAGAGGGUUUUUAACAUAGCUAUAAUAUUCCUC	93	sht-miR-10107-5p	uuaaaauccuuuuugacgauau	26-47	hpo-miR-10107-3p	4	0	22	22	1
sht-miR-559	CUAACGGUUCGUUACUUUAUGUUUGCCACUUGUUUAAAGUAAAUAAGCACUCUGAAGAAGUGGCCAGCACGAAGUGACGAAACGUCAC	88	sht-miR-559-3p	uaaaguaaauaagcacucuga	35-55	ppy-miR-559	4	0	21	21	1
sht-miR-3812	AAAGAAUACUUUCCAUCGUCUUCACAAUCAUUUUUCUGGGUAUUUCAUGCUAAGUGAUUUUGAUGAUGGAAAAUUCAUA	79	sht-miR-3812-3p	uaagugauuuugaugauggaaaau	51-74	tca-miR-3812-5p	7	0	24	24	1
sht-miR-79	AUCAUCAGUCAGUUAAAGCUAGAUUACCAUGGAAAACGUGGAAGCACUGGACGGCCGUUUCGUCCUAUUGUGAUGGUCAAGCUUCAAUUGACUAAUGAU	99	sht-miR-79-5p	uaaagcuagauuaccauggaaa	14-35	dme-miR-79-3p	4	0	22	22	1
sht-miR-7194	AGCAGUGAAAUCCAGUUUGAUGAGCAUUUCGUCUUAUUUGUGAUUCGUCAGCUAUACGUACCUGCAUCUCAGAUUCUGGAUUCCACUAUU	90	sht-miR-7194-3p	cucagauucuggauuccacua	68-88	mml-miR-7194-3p	4	0	21	21	1
sht-miR-11181	AGUAGUGGUAGUAGUAGUAGUAGUCGUAGUAGUAGUCGUAGUAGUAGUAGUAGUAGUAGGAGGAGGAGGUCAGUUACUAUUUCUAUUAUUAACACUGUG	99	sht-miR-11181-3p	aggaggaggaggucaguu	58-75	hsa-miR-11181-3p	2	0	18	18	1
sht-miR-141	CCUGAGGGAAACAUGUUGCUGACGUCACAUCUUCCAGUACAGUCAGCACUAAGACUUUACCCUCGAU	67	sht-miR-141-3p	caucuuccaguacagucagcac	28-49	hsa-miR-141-5p	6	0	22	22	1
sht-miR-71a	UAUGAAGAUGUGAUACUAGUGCUGUGAAAGACGAUGGUAGUGAGAUGCCAAUUGCAUCUCGCUUCCCCGCCUUUCCCGGUAAGAAUCACGAGUCGUCAGC	100	sht-miR-71a-5p	ugaaagacgaugguagugagaug	25-47	fhe-miR-71a	0	0	23	23	1
			sht-miR-71a-3p	ucucgcuuccccgccuuucccg	57-78	sma-miR-71a-3p	0	0	22	22	1
sht-miR-2a-1	UUACCUCUUGCGCCGCAGUCAAUAUUGGCUGAAGGCAUUGCUUUAUUGUCACAGCCAGUCUUGAUGAACGGUGUAAAAGGCGC	83	sht-miR-2a-1-5p	cagucaauauuggcugaaggca	16-37	sma-miR-2a-5p	0	0	22	22	1
			sht-miR-2a-1-3p	ucacagccagucuugaugaacg	49-70	sja-miR-2a-3p	1	0	22	22	1
sht-miR-2b	ACUGCAGGUGGUGCGCGUCUCAAGGGACUGUGAAGCAACGUAAUUAAUUGUAUCACAGCCCUGCUUGGGACACAGCCUACCUGCUAA	87	sht-miR-2b-5p	cgucucaagggacugugaagca	16-37	sma-miR-2b-5p	1	0	22	22	1
			sht-miR-2b-3p	uaucacagcccugcuugggacaca	51-74	sja-miR-2b-3p	0	0	24	24	1
sht-miR-2e	GCUCUUACCAACUUCGACUGAGUUAUACUGCUCCUGCAGGCCUUGUAUAUCACAGUCCAAGCUUUGGUAAGUUU	74	sht-miR-2e-5p	uaccaacuucgacugaguuau	6-26	sja-miR-2e-5p	1	0	21	21	1
			sht-miR-2e-3p	uaucacaguccaagcuuuggu	48-68	sja-miR-2e-3p	0	0	21	21	1
sht-miR-124c	CCGUGGAUGACAUUCACCGCGUGCCUUAAUAUUUCUGUUGCGAGUAUUAUUUGUAACAAAUCAAGGCAAUCGCGGAAAAUGGCAUACAAAA	91	sht-miR-124c-5p	cauucaccgcgugccuuaaua	11-31	gga-miR-124c-5p	1	0	21	21	1
sht-miR-10704	UUUUUUAUUUGUUGGGAUGAAUAGGGGUAUUAAUUAGAUUACGAUGUAUGUUCCUAACCUGUUAUAUAAAUAUUGCCCUUUCUGUCAACAAGUGAACUU	99	sht-miR-10704-3p	uacgauguauguuccuaaccu	40-60	oni-miR-10704	3	0	21	21	1
sht-miR-3499-1	CUUUCUGAAUCCGUGCUGAGAUUUCAUCAAACAAUAACCCAUUAGGGUUUAUCAGACUUCCAAGAUGAGUGAAAUUUCCGACGCGUUCGACUA	93	sht-miR-3499-1-5p	ucugaauccgugcugagauuuc	4-25	sja-miR-3499	1	0	22	22	1
sht-miR-6306	UCACUGAGAUGGUGGGGAAAAUUUGUAGCUAAGAUGGAUGAUUUUGAUGGAGUUUUGUUCUCUAAGCUAAAUGAACCAAACCAUCCAGCUC	91	sht-miR-6306-3p	ucuaagcuaaaugaaccaaacc	61-82	hme-miR-6306-3p	4	0	22	22	1
sht-miR-563-1	AGACUAAGUAAUUAGAAUUGGUUUGUGAUCCUUCAUCAUGAGGGUUGAAACUCAAGGGUCUAGAAGGUUGACAUACAUUUCCAUUUGUUUAGAAC	95	sht-miR-563-1-3p	agguugacauacauuucca	65-83	ppy-miR-563	1	0	19	19	1
sht-miR-7092	CGAAACGGUUAUUCUUGUAUUUAAAAAGGCAAACUCACAGAAGAGAUGGAAUCCCAUCACUUUUGAUACAAGAAAAUCCCUUAAU	85	sht-miR-7092-5p	aaaggcaaacucacagaagagau	25-47	mmu-miR-7092-5p	4	0	23	23	1
sht-miR-4106	AUUUAUAAAAUAUUGGUUUAGAAUAGAAAAUAUUAGAAAGAGGGAGAAAAAAUUAUUUCCCUACUCUCUUUGAUUGCCUACUCUAACAAAUUUCAUAAUA	100	sht-miR-4106-5p	uaaaauauugguuuagaauag	6-26	cin-miR-4106-3p	4	0	21	21	1
sht-miR-3851l	CCAUACAUUCCAAUUCUGAUUGAUGUUAGAUACUACUUAUGUCUGUUGGCAUAAGUAGUGUACACCAUAACACAACUGAAUUACCC	86	sht-miR-3851l-3p	uguuggcauaaguaguguacac	44-65	tca-miR-3851l-3-5p	6	0	22	22	1
sht-miR-125c	GAUUCCGUAUCCCUGAGACCUUAGAGUUGUCCUGUUUGGAAGUAUUCUUCAAUUAUUCUAAAGAAGAUUGACACCUCUACGGUAUCAGGUCACGGAACA	99	sht-miR-125c-5p	ucccugagaccuuagaguuguc	10-31	sma-miR-125c-5p	0	0	22	22	1
			sht-miR-125c-3p	caccucuacgguaucaggucacg	72-94	sma-miR-125c-3p	0	0	23	23	1
sht-miR-6733	UGCUGAUUUUCACACAAUUUUUUUACAUUCAUUAUCAGUGUCUGGAUUUCCUUUCGAGCCAGUGAUUUAGAAGUAUAGAAAUAUGUUUCAUAUCAAUG	98	sht-miR-6733-3p	ucagugucuggauuuccuuu	35-54	hsa-miR-6733-3p	2	0	20	20	1
sht-miR-84a	AAGUCCUUCAUAAUAAUCAUCUAUCGAAUAAAUUUCAGUCUGACUAUCGCUAGUCAAGGCAAUAAAUAUUGUUUAGUAUGAGGUAGUUAAGAAUGAUAG	99	sht-miR-84a-3p	ugagguaguuaagaaugauag	79-99	ppc-miR-84a	3	0	21	21	1
sht-miR-9126	UUUGUGAAAUAAAUUUGAGUUCAUUUCAUUUAAAUUUUACUCGUUGGUGAAGUUUCGAUGAAAAUAACAAAAAUCAUUUUCACUUU	86	sht-miR-9126-3p	uuuuacucguuggugaaguuuc	35-56	eca-miR-9126	5	0	22	22	1
sht-miR-8448-1	GAUCAGUGUUGCGCGCGAAAGCUUAAACCUAUGACCAAUGACCAUGCACUCAGUAGUGUACAGGUCUAGAGGUUAAACGUUCGCGCGCAAGACUGGUC	98	sht-miR-8448-1-3p	cuagagguuaaacguucgc	66-84	sma-miR-8448-3p	1	0	19	19	1
sht-miR-12366a	AGUGACUUAUCGAUCGGAUCAAAGGAUUCAGAAUCUCGAUAGACUAUUCUGGUCCGUUGUCCCCGACUCAGCUAACUCGAU	81	sht-miR-12366a-5p	aucaaaggauucagaaucucga	18-39	mdo-miR-12366a-3p	6	0	22	22	1
sht-miR-8	AGCAAGAAUGAGUGUGACAUCUUACUAACAGUAUUUGACAAAUUAAUUUCUAAUACUGUUAGGUAAAGAUGCCAGCUCAAUUCUUUGU	88	sht-miR-8-5p	caucuuacuaacaguauuuga	18-38	sma-miR-8-5p	0	0	21	21	1
			sht-miR-8-3p	uaauacuguuagguaaagaugcc	51-73	sja-miR-8-3p	0	0	23	23	1
sht-miR-466g	UGCAAAACGUGGUCGAGAGUGGCAUGUAGACUGACCUUGUCCACAGUAGAACCACCACUACUUAUACAGACACAUGCACUCCUUGACUAUUUUCAA	96	sht-miR-466g-3p	auacagacacaugcacuccuu	64-84	mmu-miR-466g	4	0	21	21	1
sht-miR-2463	AAUAUCAACACAGUUCUACUGCAUGUGGUGGAAACUUGGAGAACUACGAAAUCCAUCAUCGAGAAGAUACAAAUGUUGAUUAA	83	sht-miR-2463-5p	cugcaugugguggaaacuugga	19-40	bta-miR-2463	5	0	22	22	1
sht-miR-16b	UUUUUACAAUAAGUUUCAUCAUAAAUUGAUGUUCCCUAGAAAGCUGUAGAACUACUGAAUCCCACUAGGCGACCCAGUAUUAUUGUGCUUAUUGUAAAAC	100	sht-miR-16b-3p	ccaguauuauugugcuuauugu	74-95	xla-miR-16b-3p	4	0	22	22	1
sht-miR-3853	CUGCUUCACAUAAUAUUAUAUGCUUGUAUGAAUUUUAAUACAUUUUCAUAAAAUGUGUGUAUUUUGUGAAGUAU	74	sht-miR-3853-3p	guguguauuuugugaaguau	55-74	tca-miR-3853-5p	3	0	20	22	1
sht-miR-7643	AUUUUUAUUCACAGGCAAUGUCAAGUAUACCACACAGCAAAACAUUCUAUACUAAUGUGUGACUGAGACAUGAUAGUUGACGUUGAACGAAUAAAGGU	98	sht-miR-7643-3p	gugacugagacaugauaguuga	59-80	tgu-miR-7643-5p	5	0	22	22	1
sht-miR-1960	UUAUCUCUGUCAAUGAACAAGAGGAUUUCCAGUGCUGUUAGAAGUAGGUUUCCUUCUGACCACACUGUGGAAGUAUAUGUCUUCUUGAGGAGACUG	96	sht-miR-1960-3p	ccagugcuguuagaaguagguu	29-50	mmu-miR-1960	3	0	22	22	1
sht-miR-4000e	AACUGAAACAGUGAUGUAGUUUGUGAAACUUCUUCGGAAAAAAGCUUUCCGCCUUUAUCACGAAUAAUAUCAAUUUUUCAAUC	83	sht-miR-4000e-5p	ugaaacuucuucggaaaaaa	24-43	cin-miR-4000e-5p	3	0	20	20	1
sht-miR-4111	GCUUUAACAUUUGAUUAUUUUGUGAUUGACGGAAUAUAGUGACAGCUAAUUCCGUGGAAUAUAACUAUAUCAAAUAAUAAUAA	83	sht-miR-4111-5p	auuugauuauuuugugauu	9-27	cin-miR-4111-3p	2	0	19	19	1
sht-miR-4913	CUUAAUAUAUUUAUUCCUAAUUGUGAUUUACUGAGUUGUACUAUUGCAUGUGCUCAUGUAAUACAAUAGUGUAUUAACCAAUUCGAAUAAAUAUUUAGG	99	sht-miR-4913-3p	auuaaccaauucgaauaaauauu	73-95	dme-miR-4913-3p	6	0	23	23	1
sht-miR-4000g	CGAUGAAACUUCUUUAGAAUGUUGGAAUCUCGAUUUCCUUUUUAGGUCAAAAGGGUAAGUCUCAGAGUAGAACAUUUUAGGAAACGAUUCAGCC	94	sht-miR-4000g-5p	ugaaacuucuuuagaauguu	4-23	cin-miR-4000g-5p	3	0	20	20	1
sht-miR-9396	UGAACUAUCCUAGAAAACAUUGUAAGUGAUGAAGAAAUAUUCACAAAUACAUUGUUUAAGAGGGUAGUGAA	71	sht-miR-9396-3p	guaagugaugaagaaauauuca	22-43	gsa-miR-9396-5p	3	0	22	22	1
sht-miR-4175	CUACCAUCGGACUGCAUCUCCUAACGUUGCUCUACUGCCUCGUGGAUUCGACAUUCAGGUCAAAGGCUACGGGUGUAGCUCCGAUGGGGA	90	sht-miR-4175-3p	gguguagcuccgaugggga	72-90	cin-miR-4175-3p	3	0	19	19	1
sht-miR-592	AGAAGAGACUGUCAGAUGACACAAGCAUUACUUUGGUUCUCAGUGGGGACUUGUGUCAAUAUGCGAUCUCUCGA	74	sht-miR-592-3p	uugugucaauaugcgaucucuc	51-72	hsa-miR-592	5	0	22	22	1
sht-miR-9388	UGCAUUAUAUGUGUAUGUAUGUAUGUACGUGUGUCGGUGUGACAGAAUUGAAGACCCCUAUGUAUGUAUGUACAUAUACACGUAAAUACC	90	sht-miR-9388-5p	guauguauguauguacguguguc	13-35	dme-miR-9388-5p	5	0	23	23	1
			sht-miR-9388-3p	cuauguauguauguacauauaca	58-80	dme-miR-9388-5p	4	0	23	23	2
sht-miR-4027-1	AGGUUAGUUAAAGUCGUCAGAAAGCAUACAGACUAUUAUAUAUAUGCAUAUAUUACUUUUAUGUUAACCUGACUUUGUUAACUAAGUA	88	sht-miR-4027-1-3p	uauauuacuuuuauguuaac	49-68	cin-miR-4027-3p	2	0	20	20	1
sht-miR-1350	CUUGUGGGUGAAGGACCUAAACAAUCAGUUUAAUGACGAUGUUUAUUUGUCAACUGGGUCUCUGUUUGUACAACUCCUUGACUCACUUA	89	sht-miR-1350-3p	ugucaacugggucucuguuugu	48-69	oan-miR-1350	4	0	22	22	1
sht-miR-43b	GUGUAUGUAUAUAUAAGAAUGUGAAUGUGUGUGGGGUAUGAUUAGUUUAUAGCUUAUCACAGUUUCCUUGUCACACUCUCUAUGUCUUCAUAUAU	95	sht-miR-43b-3p	uaucacaguuuccuugucacacu	55-77	hpo-miR-43b-3p	6	0	23	23	1
sht-miR-36b	AGGGAAUGUCUGUUCGGUUUGUGUUAUCUUGGUUACUUGUUAAGUACUACUUAAUAAUGUAACUAUUUUUCAGUACACCACCGGGUAGACAUUCAUC	97	sht-miR-36b-5p	agggaaugucuguucgguuugu	1-22	sma-miR-36b-5p	0	0	22	22	1
			sht-miR-36b-3p	accaccggguagacauucauc	77-97	fhe-miR-36b	0	0	21	21	1
sht-miR-36	GGUAUAUCUUGUGAAGAGUGCCGACCCGGUUAGCCAUUAAAUUAUUGUUAAAGAAAUGAGGCCACCGGGUAGACAUUCAUUCGCAGGAUAUUUC	94	sht-miR-36-3p	ccaccggguagacauucauucgc	62-84	sja-miR-36-3p	0	0	23	23	1
sht-miR-10	UGAUUCCUCAGUAUGAACCCUGUAGACCCGAGUUUGGAUGCAGUCAAAUGCAAAUUCGAGUCUAUAAGGAAAAAUACUUUGGAAGUG	87	sht-miR-10-5p	aacccuguagacccgaguuugg	16-37	sja-miR-10-5p	0	0	22	22	1
			sht-miR-10-3p	aaauucgagucuauaaggaaaaa	52-74	sma-miR-10-3p	0	0	23	23	1
sht-miR-10954	UGGGUCAACUGAAGCUGCACCACAAUGGAAAACCUGAAAGCAUUGGACGGCCGUUUCGUCCUACUAUGGGUUUAGCUUCAAUUAACUCA	89	sht-miR-10954-5p	caacugaagcugcaccacaau	6-26	oni-miR-10954	5	0	21	21	1
sht-miR-563-2	UCGAAUUUCAUGCAACAUGAUACAUAAUAUGUCGGUCCAAGGUUGACAUACAUUUAACAAGUAUGUCAUCUGACAAUUGUG	81	sht-miR-563-2-3p	agguugacauacauuuaac	40-58	ppy-miR-563	2	0	19	19	1
sht-miR-5594	CAAGGUUAUCAAUGUCUUUUGAAAUAAAGAACUCAUCAAACUGUGAUGCGUAUUCAGCUUCUCUCUUUGAUUGUAAUGCGAAUGAUGAUAACCAUU	96	sht-miR-5594-5p	uuuugaaauaaagaacucauca	17-38	prd-miR-5594-3p	4	0	22	22	1
sht-miR-6574	UGGUUAGAGACUUUGAAUGACAUGGCUCAAAAUCGUUUGUAAUAGCGCAGGUGCAUCCAUUCCUUGUCUUUUCUUAGUUUCUAAAUU	87	sht-miR-6574-3p	auuccuugucuuuucuuaguu	59-79	gga-miR-6574-5p	4	0	21	21	1
sht-let-7	UUCUGGGAGGUAGUUCGUUGUGUGGUUUGCUUAUCAAAAUGAAUAAAAGAAGACCAUACAACCGACUGGCUUUCCCAUUG	80	sht-let-7-5p	ggagguaguucguuguguggu	6-26	sja-let-7	0	0	21	21	1
			sht-let-7-3p	cauacaaccgacuggcuuucccau	55-78	sma-let-7-3p	0	0	24	24	1
sht-miR-510	UAGAAGUAUCAGUAACAAUAGUAGUCUACCAGUCAAGAUUUCAAAUUGAAACCUCUAAGAUUCUUCAUAAGGCUAGGCACUACUGAGCUGAUUCUUAUU	100	sht-miR-510-3p	auugaaaccucuaagauucuu	45-65	hsa-miR-510-3p	4	0	21	21	1
sht-miR-87a	CAAACCUUGAGCAAAGUUUCAAGUAGUGAGUUACACAAAAUUGGUUUGUCGUGAUUCUCGCGCUAGUGAUAAGUCGCAUGAUAUUACUCAAGGUACC	97	sht-miR-87a-5p	ugagcaaaguuucaaguagu	8-27	sme-miR-87a-3p	3	0	20	20	1
sht-miR-33a	CUCAAAUAAUAUCAAUGUGUCCACAGUGUGUGUGUUUGUGCACUUUACUCAGUCUGAGAAUUUAUUUCACUCACUAUGGACUUGAUGUCUUUUACC	96	sht-miR-33a-5p	caauguguccacagugugugu	13-33	dno-miR-33a-3p	4	0	21	21	1
sht-miR-2493	ACCAAAACGAACUGAAAGAAAUAUUGGCAAGUGUGUUGUCGAAUUUUCGCUCACACACACACACUCUAUUUAUGUAUUUUUCAUGGUUUGUUUUUAA	97	sht-miR-2493-3p	gcucacacacacacacucuau	49-69	dme-miR-2493-5p	5	0	21	21	1
sht-miR-5894b	AAGUGGAGAGUAUACAAAACUCUCGGAAGCCUAUAUCUGAUGGUAUUUUCCUAAACUUAAAGCAUUUCCAAGCAGUUUGUGUAAUUCCAUGA	92	sht-miR-5894b-5p	gccuauaucugaugguauuuu	29-49	hco-miR-5894b	4	0	21	21	1
sht-miR-10828	AGUUUCAGUAAAUCUCUGGAUGAUAUGCUUUUAGGUGUGGAAAUAAUUGCUAAAAGUAUGUAAAGUCAUCACAGAACUACCUGAAUAA	88	sht-miR-10828-3p	aagucaucacagaacuaccuga	63-84	oni-miR-10828	4	0	22	22	1
sht-miR-4206-2	AUACAAUAAAACACCACCAGUCGCUACUACCGAUUGAAUAGUUUAGUGAGGUCGUUGGAUUGGUGUCGUUUUAGUGGCU	79	sht-miR-4206-2-3p	auugaauaguuuagugag	33-50	cin-miR-4206-3p	0	0	18	18	1
sht-miR-1187	UGUAUGUAUCUGUGUAUGUGUGUGUGUAUGUGGGUAUUCAUUUGUUACUUAGUAAGUAACAAUGUUCACACAUAUCAACCAACUCAUUGUUACAUGUA	98	sht-miR-1187-5p	uauguguguguguauguggguau	15-37	mmu-miR-1187	2	0	23	23	1
sht-miR-8335	GCUUUAAUUGACUCAUGAAUUCAACUAUAUAACCAAACUAGUCAAAAUCCAGUGAUUGGAUGUUGUUGUUGUUGUUGUUGUUUUCUUUGAUCAUAAAUGC	100	sht-miR-8335-3p	guuguuguuguuguuuucuuugauc	68-92	ppc-miR-8335-3p	7	0	25	25	1
sht-miR-281	UUUCUGAUGGAGAGAGCACUUUUAUGACGGAAACAAUUAUAUUCUUCGAAUUUAUUGAAGUUCCAUAAUGUCAUGGAGUUGCUCUCUAUAUCAGGUU	97	sht-miR-281-5p	gagagagcacuuuuaugacgga	10-31	sma-miR-281-5p	0	0	22	22	1
			sht-miR-281-3p	ugucauggaguugcucucuaua	69-90	sma-miR-281-3p	0	0	22	22	1
sht-miR-10345	UUUACUGAAGAUUAUAAAUUCUUCAUCACAGUUUCAGUGUAUGAUUAUUUCGUAAUUUAAUAUUAUACUGUUGAUUUCGAAUUCGAACUUCUUCAGUCCG	100	sht-miR-10345-3p	uuucgaauucgaacuucuucag	75-96	tcf-miR-10345	5	0	22	22	1
sht-miR-184a	UACCUACUGAAUAAUUAAUUUCUUUAACAAUUUUCGAUCCUUGGGGAACAGAUGACGUGGGUUAAGAGGUGUUAAAGUAAUUUGGAUUACCUGUAGAUU	99	sht-miR-184a-5p	ucuuuaacaauuuucgauccuug	21-43	gsa-miR-184a-5p	4	0	23	23	1
sht-miR-9814	AGUCAGCAAAAGUGAAAACAAUAAACAUUGGCAUAAGCCCGACUACCAGGUAAAUCAACUGACUUGCUAAUGUUCGGAAUGUUUUCUGAUUUCCUGUCU	99	sht-miR-9814-3p	cggaauguuuucugauuuccugu	75-97	ssc-miR-9814-3p	5	0	23	23	1
sht-miR-2023-1	UCAAAAGAAGUACAAGUGGAAAGUUUGAUUUCGAUUUAUCAUUGAAUCGCAUGAAAACAUCUAGAAGGUAAAAUUCAAAUUGUAUUUCUUUGUU	94	sht-miR-2023-1-5p	aaagaaguacaaguggaaagu	4-24	nve-miR-2023-3p	3	0	21	21	1
sht-miR-1671	CUUGGACGGCCGUUCCAUCAUAGUAUGGGAAUUCUCGGAUGCGGAGUCGUGGGUGAGGACUGUUGAGUAGUCUUAUUCUAGAAUGAAACAGCCGUCCAGU	100	sht-miR-1671-3p	gugaggacuguugaguagucuua	53-75	gga-miR-1671	4	0	23	23	1
sht-miR-2023-2	UAACCAGAUUUAUUUCGUUGGCGAUCUCGUGGUAUCGAACGAAUACCAAGAUCGUGCCAAAAGAAGUACAAGUGGAAU	78	sht-miR-2023-2-3p	aaagaaguacaaguggaau	60-78	nve-miR-2023-3p	2	0	19	21	1
sht-miR-7790	CAAGCUGUUCAUUGUAUUCUGUGCUUUUCCUGAGAUGUGGAGGUCUUCCUAAUCUAGCCUGCCACUGGAAGAAAGAGGAAAGGGGAGAAUAAACAGCCUU	100	sht-miR-7790-3p	uggaagaaagaggaaagggga	66-86	hhi-miR-7790	3	0	21	21	1
sht-miR-219	AUUGUCCAUUCGCAUUUCUUGUUAAUUAUAUUUAUUAAAUAUUAUCAGUUAGUAUGAUAAUAUUUAAUUUACAAGAGGUGUUGAUGGACAUC	92	sht-miR-219-3p	agagguguugauggacauc	74-92	sma-miR-219-3p	0	0	19	19	1
sht-miR-927a	UGUAGGAGGCUCAGAAGGAGCCGAAGAUAUUCCAUCCAAUCACCUUUUGGGAGGAUAUUUUAGAAUUCCUACGUGUAGCUUCCUGAU	87	sht-miR-927a-3p	uuuuagaauuccuacguguagcu	58-80	ame-miR-927a-5p	5	0	23	23	1
sht-miR-71b	UUUGCUGUGAAAGACUUGAGUAGUGAGACGCUUAUAGCAUGGUUUUCCCUUCGGCGCCUCAUACUGAGUCUUUCCCGGCUCA	82	sht-miR-71b-5p	ugaaagacuugaguagugagacgcu	8-32	gsa-miR-71b-5p	1	0	25	25	1
			sht-miR-71b-3p	ccucauacugagucuuucccg	57-77	sma-miR-71b-3p	0	0	21	21	1
sht-miR-2a-2	CAGUUCGUCAUCAUUGGAUUGUGAUUUUCCGAAAUAAAGCUUUAUGAGUAGAAUAUCACAGUCCUGCUUAGGUGACGAAUUU	82	sht-miR-2a-2-3p	uaucacaguccugcuuaggugacga	54-78	gsa-miR-2a-3p	2	0	25	25	1
sht-miR-2c	CCAGGUUGCUGGCGCAACCCUUGUACGACUGUGAUGUGUUCGAAAAUAAAAUCAUAUCACAGCCGUGCUUAAGGGCUUCGUCAAAACCGUA	91	sht-miR-2c-5p	acccuuguacgacugugaugug	17-38	sja-miR-2c-5p	1	0	22	22	1
			sht-miR-2c-3p	auaucacagccgugcuuaagggcu	54-77	fhe-miR-2c	0	0	24	24	1
sht-miR-3479	GGUCCAUGUUUGUGAGGGGGAUGUUUGUGCAAUUUAAUGUUGUAAAUAUAUUGCACUAACCUUCGCCUUGCAAAUAUAGGGUA	83	sht-miR-3479-3p	uauugcacuaaccuucgccuug	49-70	sma-miR-3479-3p	0	0	22	22	1
sht-miR-548b	AAACUUUGUGUUACAAGAAAUUCUUUAAGCAGGUAAGUUGGCUGAGAUACUAGCAAGAACCUCAGUUGCUAAAGGUCUUUUGAUGAACAAAGAUA	95	sht-miR-548b-3p	caagaaccucaguugcuaaagg	54-75	hsa-miR-548b-3p	4	0	22	22	1
sht-miR-124	UUUUGUAUGCCAUUUUCCGCGAUUGCCUUGAUUUGUUACAAAUAAUACUCGCAACAGAAAUAUUAAGGCACGCGGUGAAUGUCAUCCACGG	91	sht-miR-124-5p	ccauuuuccgcgauugccuugauuu	10-34	sja-miR-124-5p	0	0	25	25	1
			sht-miR-124-3p	uuaaggcacgcggugaauguca	63-84	fhe-miR-124	0	0	22	22	1
sht-miR-5934	AUGAUUUUACUCUGAUGUUUCAGCUGCUUUCAUACUAAUUAACGUUUGUUAGCUAUUUAGUCUGAUCAGAAGAAACUCAAAUGUAAAAUGGU	92	sht-miR-5934-3p	uuagucugaucagaagaaacuc	57-78	hco-miR-5934	6	0	22	22	1
sht-miR-9648	GGGGGUAGACUAACGGCCGGUUGUUCUACAGAGUCAACCCUUAAGAUUUAAACAACAGCUACGGGACUGUAGAAUUAAUGGCAGUUACGCUCCGUA	96	sht-miR-9648-3p	cuguagaauuaauggcaguua	67-87	cli-miR-9648-3p	4	0	21	21	1
sht-miR-8416	AAUGUUUUUAUGGCGUAUCUGUAUGAUUGGUCACAUAGUUCUGUGCUGUAAAGACAUAAUGAGCCUGUGAACAAGAAACAGAAGGACAAGGAAAAACAAA	100	sht-miR-8416-5p	ugauuggucacauaguucu	24-42	sma-miR-8416-3p	3	0	19	19	1
sht-miR-4260	UAUAUUUUCGUUAUUAGCAGUCCUAUAGUUUACGGACGGUAAUGUCUGGGACAAAGUUCAUGAAGACUUGGGGCAUGGAGUCUAUAAUCUAAAAUGAU	98	sht-miR-4260-3p	cuuggggcauggagucuau	67-85	hsa-miR-4260	3	0	19	19	1
sht-miR-427	GAUAGUGGGUAACAGUGGGAAUCAGAAAGUGCUUUCUGUUUUAUCUCGGUUUCUUUUAGCUGUAUCUACCUGUUUUCCAUUGUUCAUGCCCACUUUA	97	sht-miR-427-5p	gaaagugcuuucuguuuuaucuc	25-47	xtr-miR-427	5	0	23	23	1
sht-miR-190	UUCUAGUGUUGACAGUGUAAAAUCCGUUCUUUAGUAGGAAGUAGAUAUGUUUGAUUUUACACCCUGUUCACGCUAAUC	78	sht-miR-190-3p	agauauguuugauuuuacacccug	43-66	dqu-miR-190-5p	7	0	24	24	1
sht-miR-8422	UUGAAUCAUCCCAUUGAUGUUUAGGACUUUUAUUGGCAUAUGUGCAUACUCUACGUAUUACCUCGAUAUUGCAGUCCUAAACAUCAAUGGGAAGAUUCAA	100	sht-miR-8422-5p	uuaggacuuuuauuggcaua	21-40	sma-miR-8422-3p	3	0	20	20	1
sht-miR-737	CCUACUGAUUUCAACCAUCAUACAUGAAGAUUUGUUUUCUUAGGUUUUGAAAAUAGGGAAAUCGAAUCUUUCCAUACUCAUGUAAUUCAAAUUGAGUAUA	100	sht-miR-737-5p	guuuucuuagguuuugaaaau	34-54	pbv-miR-737-5p	3	0	21	21	1
sht-miR-83	AGAGGCACCGAAAUAUAUCCGCGCCACACAAAGUAGCUAUCACUGAAUUUAUGUGUGGGCUACGAUACUGCUCGGGUGCCCAA	83	sht-miR-83-3p	acugaauuuaugugugggcuacg	42-64	cel-miR-83-5p	5	0	23	23	1
sht-miR-125b	AUCCCUGAGACUGAUAAUUGCUCUGUUUAUCAUGAUAAGUGUAUUUGAUGAGAACAAUUAUUAUUCUCAGGUGU	74	sht-miR-125b-5p	ucccugagacugauaauugcuc	2-23	sja-miR-125b	0	0	22	22	1
sht-miR-8485	CACACACACACACACACACACACGCAUACAUAUAUUUAUAUAUGUGUGCGUAUGUGUGUGUAUGUGCGUAAG	72	sht-miR-8485-5p	cacacacacacacacacgcau	7-27	hsa-miR-8485	1	0	21	21	1
sht-miR-137	CUCAACUUCGGAAAACAACUUUUCUCUGCAAGCGAUUAUUGCUUGAGAAUACUGUUACUGAAGUUAUU	68	sht-miR-137-3p	uuauugcuugagaauacuguua	36-57	fru-miR-137	3	0	22	22	1
sht-miR-130a	AUAGUAACCAAGAUAGAAAUUUUGAGACAAGAAGUGCAAUGUUAAAAGAUUUAAAUGUUUUUUGUUCGCUUCUUUUAAUUCAAUCUUGAGAUACACA	97	sht-miR-130a-5p	aagugcaauguuaaaagauuua	32-53	mmu-miR-130a-3p	6	0	22	22	2
sht-miR-7192	AUAGCAACAGUAUAGGAUCAGUCUUGUGUAAGGUUUCACUCAGAAUUAAAAAAACACAAUACGGUGCUUUUACUGUUUGCACA	83	sht-miR-7192-3p	ucacucagaauuaaaaaaacaca	36-58	mml-miR-7192-5p	3	0	23	23	1
sht-miR-466i-1	CUGUAGCUCUAGUGUGUGUGUGUGUGUGUGUGUUAAUAAAAUACAAAUACACACGCACACGAUCAAACAUACAGAGGUAUGU	82	sht-miR-466i-1-5p	ugugugugugugugugugug	13-32	mmu-miR-466i-5p	0	0	20	20	1
sht-miR-8357	UUAAACCGUUUUUGUUAUUGUGUUUUAGUCAGCAGUAGAUUGGAAUCAUAUUGAAGUGACUGAAAAGCAUACAUCACAAAAAGAUUAUG	89	sht-miR-8357-5p	uuuuagucagcaguagauuggaa	23-45	ppc-miR-8357-5p	7	0	23	23	1
sht-miR-4919	CGAUGGCGUGUUUGUGAUCUAACUUGACUGAGUAUUAUGUGAGUCUCUAGGGGAAGUGUAUGUUUCAUAAAACGCCAAAU	80	sht-miR-4919-3p	gugagucucuaggggaagugu	39-59	dme-miR-4919-5p	4	0	21	21	1
sht-miR-7956	AGGUGUCUAAUUCAGUACAAUGGAAGAUGGUCGCGCAAUUUCGUCGAUUGGUUGAGGUUAGACAUUA	67	sht-miR-7956-5p	gugucuaauucaguacaaug	3-22	prd-miR-7956-5p	0	0	20	20	1
sht-miR-466i-2	CAAACAAACAAAUAACACAUAAAUAUUGGUACAAGAGGGCACCAAAUAUAUAUGCGCCACACCAUAUUUGUGUGUGUGUGUGUGUGUGGG	90	sht-miR-466i-2-3p	ugugugugugugugugugug	69-88	mmu-miR-466i-5p	0	0	20	20	1
sht-miR-2538	CUAAUUAGGAUAAAUAAAUUAGAUUUUCUGACGUUUCGUGACUUAGUGUAAGCCACUUCUUCAGAAAAUAAAGCUUUAUUUAUAAUAAUCUA	92	sht-miR-2538-5p	uaaauuagauuuucugacguuu	15-36	dps-miR-2538-3p	5	0	22	22	1
sht-miR-4027-2	GGUAUAUUACUUUUAUGUAUAUUAACUAGUACAUGUUCAUUGUAUCUCCAACACAGAUACAUACGAACAUCAGUACGUAUACACUCAGAGAUAAAUCAA	99	sht-miR-4027-2-5p	uauauuacuuuuauguauau	3-22	cin-miR-4027-3p	3	0	20	20	1
sht-miR-9197	GUUGAGAUGAAAAUUCACUUGUGAGAGAAGUAGAUCAAAGGACAUUGUGUGUUUUGAUUACGCUUUGAUUGUUUGUGUCUAACACUGAUUUUCCCUCUUU	100	sht-miR-9197-3p	uacgcuuugauuguuugugucu	59-80	efu-miR-9197	4	0	22	22	1
sht-miR-1-2	AGUAAAUGGCUUAAAGAGGUCAUCGCAACUUUUAUUCUGGUAUAUGCUGCAGAAUAGUUCACAUACUUCUUUAUGCCCAUUUUAU	85	sht-miR-1-2-3p	ucacauacuucuuuaugcccau	59-80	rno-miR-1-5p	5	0	22	22	2
sht-miR-3499-2	AAAGCCAAACGAGCUUUCUGAAUCCGUGCUGAGAUUUCGUCAGAAACCAACCUAUUAGGACUGAUCAGACUUCCAGCAUGAGUGAAGUCGUUGGCGAG	98	sht-miR-3499-2-5p	ucugaauccgugcugagauuuc	17-38	sja-miR-3499	1	0	22	22	1
sht-miR-3492-1	CUAGUCGAGCCUUCUGUAUCCGUGCUGAGAUUUCGUCACACACCAGACCACAAGGGCUGACGAAACUUUCAAGAUAAGUGAAGCGAUCGACACG	94	sht-miR-3492-1-5p	auccgugcugagauuucguca	18-38	sma-miR-3492	0	0	21	21	1
sht-miR-234	AGGAAGGUGCGGUUCGUACCACUUGGGACACGUCAGCUGGAUGCACCGGUAUUCCAGAGUUGAUGUUCCUUCCAGGAUUCGAACCAAGCACCUUUCG	97	sht-miR-234-3p	cgguauuccagaguugauguuc	47-68	cel-miR-234-5p	3	0	22	22	1
sht-miR-59	GAGUUCUGAAAACUGUUUCGUCAUCUUCACUGUGCAUUUUCAUCCAAAAACGGAAAUGAAGCAGUCUUAAGGUCUUCGAAUCGUUUAUCAGUAAAAA	97	sht-miR-59-3p	ucgaaucguuuaucaguaaaaa	76-97	cel-miR-59-3p	4	0	22	23	1
sht-miR-8437	GAUGAUUUUUUACAUUUGGCGCUUAGUAGAAUGUCACCGCAUGUACUGAACACAACGGUAACAUUUACUAAGAGCUCAGAUGUAGAAAGUCGUG	94	sht-miR-8437-5p	uggcgcuuaguagaauguc	17-35	sma-miR-8437-5p	0	0	19	19	1
			sht-miR-8437-3p	uaacauuuacuaagagcucaga	59-80	sma-miR-8437-3p	0	0	22	22	1
sht-bantam	UUUCAGAUCGGCAAGUCGGCUUUUAUUGCGCUCUGAGAAAAAUUUAUUGUCAUCUGAGAUCGCGAUUAAAGCUGGUUUUCCAUUUGUGA	89	sht-bantam-5p	cggcuuuuauugcgcucugaga	17-38	sma-bantam-5p	0	0	22	22	1
			sht-bantam-3p	ugagaucgcgauuaaagcuggu	55-76	sja-bantam	0	0	22	22	1
sht-miR-944	AUGACUUUCGAACUGAGCUGAGCAAUAUAAUUAAUUUACUAAAUUUAGACAUGUAAAUUAUUGUACAUCGACUCAGUAGUCUGAAGGUUAA	91	sht-miR-944-3p	aaauuauuguacaucgacucag	55-76	hsa-miR-944	3	0	22	22	1
sht-miR-3492	AUAGACGGAUAUCUCGCCUUCGCAAAAGGUGGUGUAAGUAGGCAAAAGCCAAACGAGUUUUUCGAAUCCGUGCUGAGAUUUCGUCCGA	88	sht-miR-3492-3p	auccgugcugagauuucgucc	66-86	sja-miR-3492	1	0	21	21	1
sht-miR-8448-2	UUAAAGUUAGACAUUAACACCGUUGGAUACUGCCUCUGUGGUCUAGAGGUUAAACGUUCGCGAGCGAGACCAAAGGUCUUAGAUUCAAUUGGU	93	sht-miR-8448-2-3p	cuagagguuaaacguucgc	43-61	sma-miR-8448-3p	1	0	19	19	1
sht-miR-3492-2	CUAGUCGAGCCUUCUGUAUCCGUGCUGAGAUUUCGUCACACACUAGACCACAAGGGCUGAUGAGACUCGCAAGUUAAAUGAAGCGGUCGACACG	94	sht-miR-3492-2-5p	auccgugcugagauuucguca	18-38	sma-miR-3492	0	0	21	21	1
sht-miR-2253a	GUCUGACAUGGCACUGCUGAAGAGUUAUUCCCAUUCUCAACAUGCAGCAAUGUAUCAUGGGAAACGCCAAGAAUAACGCCUUGAGUACUGAUCUCAGUC	99	sht-miR-2253a-5p	cauggcacugcugaagaguua	7-27	ppc-miR-2253a	4	0	21	21	1
sht-miR-7	UAUCUUACCGUUGCUUAAUCAUGGAAGACUGGUGAUAUGUUGUUCAAUGAUGAAACUUUCAAAUAAAUAUGAAACGUUUCAUCAGAAUAAUUAAAAUAAGAGCAACCUAUCUCAUUCUUCCAUGUAUGCGAUCGGUUAAACAAC	144	sht-miR-7-5p	uggaagacuggugauauguuguu	22-44	sja-miR-7-5p	0	0	23	23	1
sht-miR-7b	AUUCUAUAUUCCAGAGAAACUUGGAAGACUUGUGAUUUAGUUGUUUAAUAUUAAGUGCAAUGAACUUGUUAAAUAUGACGAACAACAAUCACAAAUCUCCAUGUGAUAUCUGGUUAAACAACUGA	125	sht-miR-7b-5p	uggaagacuugugauuuaguuguu	22-45	mmu-miR-7b-5p	1	0	24	24	1
sht-miR-98	UAGAGUAUUUGGUAGUGUUUCCUUGUAGCUAUUUCUACGUUUUACACAUUAACAGUAGAGAAUGCUAUUUAAGUACGCAAUACAACUUACUACA	94	sht-miR-98-3p	caauacaacuuacuaca	78-94	cpi-miR-98-3p	5	0	17	21	1

## Sheet: TABLE II
TABLE II Distribution and clustering of miRNAs in the Schistosoma haematobium Egypt genome; sht: S. haematobium
Pre-miRNAs	Lenght	Genome				Distribution in genome	Clustering
		Supercontig	Start	End	Strand
sht-miR-71a	100	KL250488	743729	743828	+	Intergenic	Cluster sht-miR-71a / sht-miR-2a-1 / sht-miR-2b / sht-miR-2e
sht-miR-2a-1	83	KL250488	743830	743912	+	Intergenic	Cluster sht-miR-71a / sht-miR-2a-1 / sht-miR-2b / sht-miR-2e
sht-miR-2b	87	KL250488	743922	744008	+	Intergenic	Cluster sht-miR-71a / sht-miR-2a-1 / sht-miR-2b / sht-miR-2e
sht-miR-2e	74	KL250488	744028	744101	+	Intergenic	Cluster sht-miR-71a / sht-miR-2a-1 / sht-miR-2b / sht-miR-2e
sht-miR-59	97	KL250492	516835	516739	-	Intergenic	-
sht-miR-7192	83	KL250495	120934	120852	-	Intragenic (Intron = MS3_00312)	-
sht-miR-3492-2	94	KL250497	660631	660538	-	Intergenic	-
sht-miR-2238h	94	KL250498	217566	217659	+	Intergenic	-
sht-miR-9711	83	KL250500	664273	664355	+	Intergenic	-
sht-miR-9648	96	KL250503	139099	139004	-	Intergenic	-
sht-miR-6574	87	KL250510	255578	255492	-	Intragenic (Intron = MS3_00753)	-
sht-miR-10644	86	KL250516	139681	139766	+	Intragenic (Intron = MS3_00920)	-
sht-miR-7956	67	KL250516	553340	553274	-	Intragenic (Intron = MS3_00899)	-
sht-miR-466i-2	90	KL250516	421076	420987	-	Intragenic (Intron = MS3_00903)	-
sht-miR-3618	97	KL250522	647830	647926	+	Intergenic	-
sht-miR-737	100	KL250525	254954	254855	-	Intergenic	-
sht-miR-4206-1	100	KL250526	303362	303461	+	Intragenic (Intron = MS3_01153)	-
sht-miR-10501	76	KL250527	23753	23828	+	Intragenic (Intron = MS3_01170)	-
sht-miR-8448-1	98	KL250532	176861	176958	+	Intragenic (Intron = MS3_01254)	-
sht-miR-203b	91	KL250537	526682	526772	+	Intergenic	-
sht-miR-61	98	KL250537	563488	563585	+	Intergenic	-
sht-miR-130a	97	KL250539	419955	419859	-	Intragenic (Intron = MS3_01409)	-
sht-miR-11181	99	KL250543	123168	123266	+	Intergenic	-
sht-miR-3492-1	94	KL250543	534705	534612	-	Intragenic (Intron = MS3_01496)	-
sht-miR-219	92	KL250548	331717	331626	-	Intergenic	-
sht-miR-2463	83	KL250555	655885	655967	+	Intergenic	-
sht-miR-427	97	KL250565	110508	110412	-	Intergenic	-
sht-miR-36b	97	KL250570	64600	64696	+	Intergenic	-
sht-miR-36	94	KL250570	112933	113026	+	Intragenic (Intron = MS3_01995)	-
sht-miR-545	93	KL250573	442593	442685	+	Intergenic	-
sht-miR-1-2	85	KL250578	398179	398095	-	Intragenic (Intron = MS3_02134)	-
sht-miR-16b	100	KL250579	321731	321830	+	Intragenic (Intron = MS3_02140)	-
sht-miR-8335	100	KL250586	426435	426336	-	Intergenic	-
sht-miR-1187	98	KL250593	347993	347896	-	Intergenic	-
sht-miR-466g	96	KL250602	510686	510781	+	Intergenic	-
sht-miR-7b	125	KL250614	164830	164954	+	Intergenic	-
sht-miR-10	87	KL250619	296260	296346	+	Intergenic	-
sht-miR-98	94	KL250621	70810	70903	+	Intergenic	-
sht-miR-2023-2	78	KL250628	336131	336054	-	Intergenic	-
sht-miR-1671	100	KL250640	51931	51832	-	Intragenic (Intron = MS3_03106)	-
sht-miR-548b	95	KL250645	242978	242884	-	Intergenic	-
sht-miR-4106	100	KL250652	427888	427987	+	Intergenic	-
sht-miR-84e	99	KL250654	165406	165504	+	Intergenic	-
sht-miR-3851l	86	KL250667	262091	262176	+	Intergenic	-
sht-miR-125c	99	KL250667	300683	300781	+	Intergenic	-
sht-miR-12366a	81	KL250677	306970	307050	+	Intragenic (Intron = MS3_03591)	-
sht-miR-8	88	KL250679	385558	385645	+	Intergenic	-
sht-let-7	80	KL250686	349875	349796	-	Intergenic	-
sht-miR-87a	97	KL250689	416232	416136	-	Intergenic	-
sht-miR-3812	79	KL250690	72321	72399	+	Intergenic	-
sht-miR-79	99	KL250691	39971	40069	+	Intergenic	-
sht-miR-510	99	KL250692	119986	119888	-	Intergenic	-
sht-miR-4000e	83	KL250696	211466	211548	+	Intergenic	-
sht-miR-9388	90	KL250706	248314	248403	+	Intergenic	-
sht-miR-124c	91	KL250711	234695	234785	+	Intergenic	Cluster sht-miR-124c / sht-miR-124
sht-miR-124	91	KL250711	234785	234695	-	Intergenic	Cluster sht-miR-124c / sht-miR-124
sht-miR-944	91	KL250725	82596	82506	-	Intergenic	-
sht-bantam	89	KL250727	19688	19600	-	Intergenic	-
sht-miR-141	67	KL250729	322361	322427	+	Intragenic (Intron = MS3_04203)	-
sht-miR-466i-1	82	KL250737	183053	182972	-	Intergenic	-
sht-miR-8357	89	KL250737	86620	86532	-	Intragenic (Exon-E4 / Intron = MS3_04286)	Cluster sht-miR-8357 / sht-miR-8357
sht-miR-8357	89	KL250737	90778	90690	-	Intragenic (Intron = MS3_04286)	Cluster sht-miR-8357 / sht-miR-8357
sht-miR-7194	90	KL250739	111000	111089	+	Intragenic (Intron = MS3_04311)	-
sht-miR-4260	98	KL250753	117377	117280	-	Intergenic	-
sht-miR-8416	100	KL250754	194910	194811	-	Intergenic	-
sht-miR-563-1	81	KL250767	6219	6299	+	Intragenic (Intron = MS3_04651)	-
sht-miR-9396	71	KL250777	7325	7395	+	Intragenic (Intron = MS3_04754)	-
sht-miR-6306	91	KL250778	339016	339106	+	Intragenic (Intron = MS3_04766)	-
sht-miR-8485	72	KL250779	68626	68555	-	Intergenic	-
sht-miR-125b	74	KL250779	289530	289457	-	Intragenic (Intron = MS3_04773)	-
sht-miR-563-1	95	KL250781	198855	198949	+	Intergenic	-
sht-miR-9197	100	KL250791	175452	175353	-	Intragenic (Intron = MS3_04902)	-
sht-miR-281	97	KL250799	268121	268025	-	Intergenic	-
sht-miR-7643	98	KL250821	261174	261271	+	Intergenic	-
sht-miR-1960	96	KL250822	152398	152493	+	Intragenic (Intron = MS3_05215)	-
sht-miR-4919	80	KL250829	134241	134162	-	Intergenic	-
sht-miR-2538	92	KL250851	214237	214146	-	Intergenic	-
sht-miR-1-1	96	KL250865	139078	139173	+	Intergenic	-
sht-miR-3853	74	KL250867	179565	179638	+	Intergenic	-
sht-miR-4027-2	99	KL250872	189091	188993	-	Intergenic	-
sht-miR-10954	89	KL250887	228048	228136	+	Intergenic	-
sht-miR-137	68	KL250933	254738	254671	-	Intergenic	-
sht-miR-2493	97	KL250952	85692	85596	-	Intergenic	-
sht-miR-2340	86	KL250954	188883	188968	+	Intragenic (Intron = MS3_06342)	-
sht-miR-2162	85	KL250957	29464	29548	+	Intergenic	-
sht-miR-466c	99	KL250957	132588	132686	+	Intergenic	-
sht-miR-8422	100	KL250978	224937	224838	-	Intergenic	-
sht-miR-559	88	KL250987	68340	68427	+	Intergenic	-
sht-miR-3492-2	98	KL250996	107206	107109	-	Intergenic	-
sht-miR-6733	98	KL251003	199764	199861	+	Intergenic	-
sht-miR-8437	94	KL251005	96579	96486	-	Intergenic	-
sht-miR-190	78	KL251017	202086	202009	-	Intragenic (Intron = MS3_06804)	-
sht-miR-4175	90	KL251018	213689	213778	+	Intergenic	-
sht-miR-8448-2	93	KL251078	43246	43154	-	Intergenic	-
sht-miR-234	97	KL251107	154646	154550	-	Intergenic	-
sht-miR-5934	92	KL251138	75931	75840	-	Intragenic (Intron = MS3_07543)	Cluster sht-miR-5934 / sht-miR-5594
sht-miR-5594	96	KL251138	83414	83509	+	Intergenic	Cluster sht-miR-5934 / sht-miR-5594
sht-miR-10107	93	KL251153	78801	78893	+	Intergenic	-
sht-miR-3479	83	KL251162	13849	13767	-	Intergenic	-
sht-miR-2c	91	KL251164	31087	30997	-	Intergenic	Cluster sht-miR-2c / sht-miR-2a-2 / sht-miR-71b
sht-miR-2a-2	82	KL251164	31189	31108	-	Intergenic	Cluster sht-miR-2c / sht-miR-2a-2 / sht-miR-71b
sht-miR-71b	82	KL251164	31425	31344	-	Intergenic	Cluster sht-miR-2c / sht-miR-2a-2 / sht-miR-71b
sht-miR-10345	100	KL251176	16308	16209	-	Intergenic	-
sht-miR-4172	96	KL251220	54855	54950	+	Intergenic	-
sht-miR-10704	99	KL251231	52876	52974	+	Intragenic (Intron = MS3_07999)	-
sht-miR-4027-1	88	KL251241	75178	75265	+	Intergenic	-
sht-miR-1350	89	KL251242	75558	75646	+	Intergenic	-
sht-miR-43b	95	KL251244	103935	104029	+	Intragenic (Intron = MS3_08060)	-
sht-miR-7	144	KL251326	50920	51063	+	Intergenic	-
sht-let-7d	85	KL251382	42794	42878	+	Intragenic (Intron = MS3_08607)	-
sht-miR-3492	88	KL251430	91850	91763	-	Intergenic	-
sht-miR-7790	100	KL251451	7521	7422	-	Intergenic	-
sht-miR-83	83	KL251464	5302	5220	-	Intragenic (Intron = MS3_08899)	-
sht-miR-4111	83	KL251468	50419	50501	+	Intergenic	-
sht-miR-4206-2	79	KL251484	88461	88383	-	Intergenic	-
sht-miR-10828	88	KL251495	32275	32188	-	Intergenic	-
sht-miR-9126	86	KL251502	66483	66568	+	Intergenic	-
sht-miR-2253a	99	KL251655	10634	10536	-	Intergenic	-
sht-miR-4680	98	KL251680	15321	15418	+	Intergenic	-
sht-miR-2023-1	94	KL251690	7682	7589	-	Intragenic (Intron / Exon-E5 = MS3_09528)	-
sht-miR-9814	99	KL251702	5507	5409	-	Intergenic	-
sht-miR-138	95	KL251725	58641	58735	+	Intergenic	-
sht-miR-5894b	92	KL251905	7283	7192	-	Intergenic	-
sht-miR-184a	99	KL252131	10810	10712	-	Intergenic	-
sht-miR-4913	99	KL252163	14387	14485	+	Intragenic (Intron = MS3_10354)	-
sht-miR-4000g	94	KL252167	17653	17746	+	Intergenic	-
sht-miR-7092	85	KL252226	16119	16203	+	Intergenic	-
sht-miR-927a	87	KL252228	11451	11365	-	Intragenic (Intron = MS3_10477)	-
sht-miR-592	74	KL252387	17418	17491	+	Intergenic	-
sht-miR-3499-1	93	KL252542	8533	8625	+	Intergenic	-
sht-miR-33a	96	KL252724	7872	7777	-	Intergenic	-
sht-miR-11629	95	KL252922	1451	1545	+	Intergenic	Cluster sht-miR-11629 / sht-miR-11629
sht-miR-11629	95	KL252922	2852	2946	+	Intergenic	Cluster sht-miR-11629 / sht-miR-11629

## Sheet: TABLE III
TABLE III Thermodynamic characteristics of the sequences found in the Schistosoma haematobium Egypt genome; sht: S. haematobium
premiRNA	Sequence	Len	G	A	C	U	GC	AU	UA-ratio	GC-ratio	MFE	MFE-ensemble	frequency	diversity	AMFE	MFEI
sht-miR-9711	GGUUGGAAAUCAUGUAGUGCCAGACAAACAUCUUACACAUUAGUUAAUGUUUCACUUGGUACUGUAUACAAGAUUAUCCACGC	83	18.0723	31.3253	19.2771	31.3253	37.3494	62.6506	1	0.9375	-19.6	-18.9	0.0186075	9.53	-23.6145	-0.632258
sht-miR-2238h	CAUUUGAUAUUAGACUACUGCUGAAGAGUGUCAUAUUAAGACGAAAUGACAGUUCAGUGCUUUCAUUUUUCCAACGGUGGUCUAAUAUCAAUCG	94	19.1489	29.7872	17.0213	34.0426	36.1702	63.8298	1.14286	1.125	-31	-28.9	0.113723	17.85	-32.9787	-0.911765
sht-miR-4680	AUUAAAAGUCCUUUGAAUUGAUAUGCUUAACUUAGCUCUUAGCAUUUCACUCGGUGCAUCGCCUCUGAAUUGUAAGAGUAUAUACAGAGGCUUUUUAU	98	17.3469	27.551	17.3469	37.7551	34.6939	65.3061	1.37037	1	-21.3	-18.4	0.0129455	15.57	-21.7347	-0.626471
sht-miR-2340	CACGAGAAGGCAGUGUGUAGGACUUCCCUGGUGGUUGCUAUGUGAAAGCAUUUCGAGAGGGAAAGCUAACUCUUCCCAUUCUCAGC	86	27.907	24.4186	22.093	25.5814	50	50	1.04762	1.26316	-22.3	-20.6	0.0361605	12.27	-25.9302	-0.518605
sht-miR-2162	ACCUCUCUAGGGGAUGAGUGGGAUGGUUGCAUAUAUACAAUGCUGAUAAUGUAUUAUGCAACGUUUCACUCUACCCCAGGGACUC	85	23.5294	25.8824	21.1765	29.4118	44.7059	55.2941	1.13636	1.11111	-36.9	-36.9	0.0772148	5.14	-43.4118	-0.971053
sht-miR-466c	CACUAGAAAUCAAGACUACGAUCUCUAGGUCUUGUGAUGUGUGUAUGUGUGCUAUAUUUAGACCAUUUAGUUGGAAGAUAGUAGUUUGAAUUUUUAUUU	99	21.2121	27.2727	11.1111	40.404	32.3232	67.6768	1.48148	1.90909	-24.2	-24.2	0.0878175	8.61	-24.4444	-0.75625
sht-miR-11629	UCGGAUUAGAGUACAGGUGUUAAACUUCAAGUUCCAAAUAUUCUUAGCAUUUAUUCAUUUUGGACUUUUAGUUUAAGCCCAUUAUUUUAUUCUUA	95	13.6842	27.3684	14.7368	44.2105	28.4211	71.5789	1.61538	0.928571	-22.7	-22.7	0.172664	5.8	-23.8947	-0.840741
sht-miR-138	AUGCAAACAUUAUUGGAACUUGAGUAGAACUGCAUUGCUGAAGAGAGUCAAAAGGGCUUCUUCACAACACCAAUUUACCAAAAAACUGUUUGUGA	95	18.9474	36.8421	17.8947	26.3158	36.8421	63.1579	0.714286	1.05882	-18.5	-16.6	0.00932272	15.22	-19.4737	-0.528571
sht-miR-545	GUCUGAGUAAAUGUUUAUGUACUCGAUUUUGAGUUGGCUUUUGGUAGGCUAAUUAUAGUAUAGAAAACGGUUACUUGAUACGUUUACUCAUUU	93	21.5054	25.8065	10.7527	41.9355	32.2581	67.7419	1.625	2	-24	-22.5	0.065871	9.39	-25.8065	-0.8
sht-let-7d	UUAAUGCACUUGAUUUCCAACUGUUGAGGUAGUAGGUUUAAACUCCCUACCACCUACUUCAGCUUCAGCAACCAAGUCGCAUCAG	85	16.4706	27.0588	27.0588	29.4118	43.5294	56.4706	1.08696	0.608696	-23.8	-23.8	0.240984	15.41	-28	-0.643243
sht-miR-203b	GUGCUUCUUAAUAUUAAUUGAACUGUUGAGAACUAACUUGCUCGAUCACUGUUUGUUAGUUUGCCGCAGUCCAAUAGUUAUUAUGAAGUGG	91	20.8791	25.2747	15.3846	38.4615	36.2637	63.7363	1.52174	1.35714	-26.7	-26.5	0.264505	3.43	-29.3407	-0.809091
sht-miR-61	GUUGUGGGUCCCUUUCUUGUCCAUGGUACAGCAGUUGAAGCUCACUGCUUUAGUGUGCAUCCUCUUUACAUCACAUGACUAGAAAGUGCACUCACUUC	98	20.4082	20.4082	25.5102	33.6735	45.9184	54.0816	1.65	0.8	-27.8	-26.2	0.0698608	14.92	-28.3673	-0.617778
sht-miR-3618	AAUAUAUGUUGAAUAUAUGGAUCAUAUGGAUUAAACCAUAAAGGUUUCGAUGAUUUAUAAUGAUAAUUAUGUGAUUUCCAAUAAUUGAAAUCAUCUA	97	14.433	39.1753	8.24742	38.1443	22.6804	77.3196	0.973684	1.75	-18.5	-14	0.0605267	21.6	-19.0722	-0.840909
sht-miR-4172	AAACCACUAAGCUGCCAGUAAAAUUAAAACCUGACUAUUAUGUCAUAUAUUUGCCAUGCAUAUCAGAUUACUGUAUGACUGGAUAGCUAGAGGCUC	96	16.6667	34.375	19.7917	29.1667	36.4583	63.5417	0.848485	0.842105	-22.5	-14.34	0.0851214	16.91	-23.4375	-0.642857
sht-miR-1-1	GUAUCUUUGUACUUCUUUUCAUCUCCUCCAUGUGUUUGUCGAUGAAUUUCAUCGGGUACCCACAUUGCCAUGAUGAUAAACUAAUUGAAAAGAAAU	96	15.625	27.0833	19.7917	37.5	35.4167	64.5833	1.38462	0.789474	-18.6	-14.7	0.0449508	23.88	-19.375	-0.547059
sht-miR-4206-1	UAAACAUAAUGCCCUUUAUACACACCGCCCGUCGCUACUACCAAUUGAAUAGUUUAGUGAAAUCGUUAGAUUGGUGUCGUUGUAAUGGCUUUACUGUUCG	100	19	26	21	34	40	60	1.30769	0.904762	-20.5	-19.1	0.0354141	10.96	-20.5	-0.5125
sht-miR-10501	ACUACUUCUCACCAGCACUCCAGGAUAUACCACUUCCAAUGGUCAAUAUCGUGGAUGCGCACUGCUGAGAAGUCAU	76	18.4211	27.6316	28.9474	25	47.3684	52.6316	0.904762	0.636364	-26.9	-26.8	0.31539	3.13	-35.3947	-0.747222
sht-miR-10644	GAGAUGGUUGGAAGAAAGUUAGGGGCGGUCAAACCAAAACGUGGCAUUAGUGCUUGAAGUCACUAACUUCUAGUCCGAGCCAUGUU	86	29.0698	29.0698	17.4419	24.4186	46.5116	53.4884	0.84	1.66667	-23.7	-23.7	0.0139942	11.38	-27.5581	-0.5925
sht-miR-10107	AUGGAAUAAUGUAUGAUGUAAUGGGUUAAAAUCCUUUUUGACGAUAUUUUUAUGACAUUGGAGAGGGUUUUUAACAUAGCUAUAAUAUUCCUC	93	19.3548	31.1828	9.67742	39.7849	29.0323	70.9677	1.27586	2	-20	-15.6	0.131437	16.13	-21.5054	-0.740741
sht-miR-559	CUAACGGUUCGUUACUUUAUGUUUGCCACUUGUUUAAAGUAAAUAAGCACUCUGAAGAAGUGGCCAGCACGAAGUGACGAAACGUCAC	88	21.5909	30.6818	20.4545	27.2727	42.0455	57.9545	0.888889	1.05556	-37.8	-37.8	0.361013	1.56	-42.9545	-1.02162
sht-miR-3812	AAAGAAUACUUUCCAUCGUCUUCACAAUCAUUUUUCUGGGUAUUUCAUGCUAAGUGAUUUUGAUGAUGGAAAAUUCAUA	79	15.1899	30.3797	15.1899	39.2405	30.3797	69.6203	1.29167	1	-22.1	-20.8	0.163603	7.16	-27.9747	-0.920833
sht-miR-79	AUCAUCAGUCAGUUAAAGCUAGAUUACCAUGGAAAACGUGGAAGCACUGGACGGCCGUUUCGUCCUAUUGUGAUGGUCAAGCUUCAAUUGACUAAUGAU	99	23.2323	29.2929	19.1919	28.2828	42.4242	57.5758	0.965517	1.21053	-34.4	-33.8	0.0651825	6.81	-34.7475	-0.819048
sht-miR-7194	AGCAGUGAAAUCCAGUUUGAUGAGCAUUUCGUCUUAUUUGUGAUUCGUCAGCUAUACGUACCUGCAUCUCAGAUUCUGGAUUCCACUAUU	90	18.8889	23.3333	21.1111	36.6667	40	60	1.57143	0.894737	-22	-22	0.141685	8.79	-24.4444	-0.611111
sht-miR-11181	AGUAGUGGUAGUAGUAGUAGUAGUCGUAGUAGUAGUCGUAGUAGUAGUAGUAGUAGUAGGAGGAGGAGGUCAGUUACUAUUUCUAUUAUUAACACUGUG	99	31.3131	28.2828	7.07071	33.3333	38.3838	61.6162	1.17857	4.42857	-21.6	-20.9	0.0867162	19.73	-21.8182	-0.568421
sht-miR-141	CCUGAGGGAAACAUGUUGCUGACGUCACAUCUUCCAGUACAGUCAGCACUAAGACUUUACCCUCGAU	67	19.403	26.8657	28.3582	25.3731	47.7612	52.2388	0.944444	0.684211	-18.9	-18.9	0.0522142	6.05	-28.209	-0.590625
sht-miR-71a	UAUGAAGAUGUGAUACUAGUGCUGUGAAAGACGAUGGUAGUGAGAUGCCAAUUGCAUCUCGCUUCCCCGCCUUUCCCGGUAAGAAUCACGAGUCGUCAGC	100	26	25	23	26	49	51	1.04	1.13043	-38	-38	0.163672	5.11	-38	-0.77551
sht-miR-2a-1	UUACCUCUUGCGCCGCAGUCAAUAUUGGCUGAAGGCAUUGCUUUAUUGUCACAGCCAGUCUUGAUGAACGGUGUAAAAGGCGC	83	25.3012	22.8916	22.8916	28.9157	48.1928	51.8072	1.26316	1.10526	-34.7	-34.7	0.425702	2.31	-41.8072	-0.8675
sht-miR-2b	ACUGCAGGUGGUGCGCGUCUCAAGGGACUGUGAAGCAACGUAAUUAAUUGUAUCACAGCCCUGCUUGGGACACAGCCUACCUGCUAA	87	26.4368	25.2874	25.2874	22.9885	51.7241	48.2759	0.909091	1.04545	-41.9	-41.4	0.37204	3.54	-48.1609	-0.931111
sht-miR-2e	GCUCUUACCAACUUCGACUGAGUUAUACUGCUCCUGCAGGCCUUGUAUAUCACAGUCCAAGCUUUGGUAAGUUU	74	18.9189	21.6216	25.6757	33.7838	44.5946	55.4054	1.5625	0.736842	-23	-21.2	0.249394	8.28	-31.0811	-0.69697
sht-miR-124c	CCGUGGAUGACAUUCACCGCGUGCCUUAAUAUUUCUGUUGCGAGUAUUAUUUGUAACAAAUCAAGGCAAUCGCGGAAAAUGGCAUACAAAA	91	20.8791	31.8681	19.7802	27.4725	40.6593	59.3407	0.862069	1.05556	-28.5	-28.5	0.0719766	5.99	-31.3187	-0.77027
sht-miR-10704	UUUUUUAUUUGUUGGGAUGAAUAGGGGUAUUAAUUAGAUUACGAUGUAUGUUCCUAACCUGUUAUAUAAAUAUUGCCCUUUCUGUCAACAAGUGAACUU	99	18.1818	27.2727	12.1212	42.4242	30.303	69.697	1.55556	1.5	-21.3	-19.1	0.0154491	11.97	-21.5152	-0.71
sht-miR-3499-1	CUUUCUGAAUCCGUGCUGAGAUUUCAUCAAACAAUAACCCAUUAGGGUUUAUCAGACUUCCAAGAUGAGUGAAAUUUCCGACGCGUUCGACUA	93	18.2796	29.0323	22.5806	30.1075	40.8602	59.1398	1.03704	0.809524	-21	-17.8	0.10286	9.74	-22.5806	-0.552632
sht-miR-6306	UCACUGAGAUGGUGGGGAAAAUUUGUAGCUAAGAUGGAUGAUUUUGAUGGAGUUUUGUUCUCUAAGCUAAAUGAACCAAACCAUCCAGCUC	91	24.1758	29.6703	15.3846	30.7692	39.5604	60.4396	1.03704	1.57143	-25.1	-25.1	0.0385654	9.28	-27.5824	-0.697222
sht-miR-563-1	AGACUAAGUAAUUAGAAUUGGUUUGUGAUCCUUCAUCAUGAGGGUUGAAACUCAAGGGUCUAGAAGGUUGACAUACAUUUCCAUUUGUUUAGAAC	95	22.1053	30.5263	13.6842	33.6842	35.7895	64.2105	1.10345	1.61538	-20.7	-19.7	0.284004	4.9	-21.7895	-0.608824
sht-miR-7092	CGAAACGGUUAUUCUUGUAUUUAAAAAGGCAAACUCACAGAAGAGAUGGAAUCCCAUCACUUUUGAUACAAGAAAAUCCCUUAAU	85	15.2941	38.8235	18.8235	27.0588	34.1176	65.8824	0.69697	0.8125	-20.2	-20.2	0.131493	6.84	-23.7647	-0.696552
sht-miR-4106	AUUUAUAAAAUAUUGGUUUAGAAUAGAAAAUAUUAGAAAGAGGGAGAAAAAAUUAUUUCCCUACUCUCUUUGAUUGCCUACUCUAACAAAUUUCAUAAUA	100	12	41	12	35	24	76	0.853659	1	-19.9	-19.9	0.117369	8.72	-19.9	-0.829167
sht-miR-3851l	CCAUACAUUCCAAUUCUGAUUGAUGUUAGAUACUACUUAUGUCUGUUGGCAUAAGUAGUGUACACCAUAACACAACUGAAUUACCC	86	13.9535	31.3953	22.093	32.5581	36.0465	63.9535	1.03704	0.631579	-24.2	-21.5	0.18591	10.27	-28.1395	-0.780645
sht-miR-125c	GAUUCCGUAUCCCUGAGACCUUAGAGUUGUCCUGUUUGGAAGUAUUCUUCAAUUAUUCUAAAGAAGAUUGACACCUCUACGGUAUCAGGUCACGGAACA	99	20.202	27.2727	21.2121	31.3131	41.4141	58.5859	1.14815	0.952381	-34	-34	0.0866966	5.35	-34.3434	-0.829268
sht-miR-6733	UGCUGAUUUUCACACAAUUUUUUUACAUUCAUUAUCAGUGUCUGGAUUUCCUUUCGAGCCAGUGAUUUAGAAGUAUAGAAAUAUGUUUCAUAUCAAUG	98	15.3061	27.551	15.3061	41.8367	30.6122	69.3878	1.51852	1	-18.8	-18.8	0.236443	6.12	-19.1837	-0.626667
sht-miR-84a	AAGUCCUUCAUAAUAAUCAUCUAUCGAAUAAAUUUCAGUCUGACUAUCGCUAGUCAAGGCAAUAAAUAUUGUUUAGUAUGAGGUAGUUAAGAAUGAUAG	99	17.1717	36.3636	13.1313	33.3333	30.303	69.697	0.916667	1.30769	-18.9	-16.2	0.116126	10.97	-19.0909	-0.63
sht-miR-9126	UUUGUGAAAUAAAUUUGAGUUCAUUUCAUUUAAAUUUUACUCGUUGGUGAAGUUUCGAUGAAAAUAACAAAAAUCAUUUUCACUUU	86	12.7907	33.7209	10.4651	43.0233	23.2558	76.7442	1.27586	1.22222	-22	-22	0.410666	2.25	-25.5814	-1.1
sht-miR-8448-1	GAUCAGUGUUGCGCGCGAAAGCUUAAACCUAUGACCAAUGACCAUGCACUCAGUAGUGUACAGGUCUAGAGGUUAAACGUUCGCGCGCAAGACUGGUC	98	26.5306	27.551	23.4694	22.449	50	50	0.814815	1.13043	-45.2	-44.3	0.0486663	12.9	-46.1224	-0.922449
sht-miR-12366a	AGUGACUUAUCGAUCGGAUCAAAGGAUUCAGAAUCUCGAUAGACUAUUCUGGUCCGUUGUCCCCGACUCAGCUAACUCGAU	81	20.9877	25.9259	24.6914	28.3951	45.679	54.321	1.09524	0.85	-18.5	-14.4	0.0570059	14.26	-22.8395	-0.5
sht-miR-8	AGCAAGAAUGAGUGUGACAUCUUACUAACAGUAUUUGACAAAUUAAUUUCUAAUACUGUUAGGUAAAGAUGCCAGCUCAAUUCUUUGU	88	17.0455	34.0909	14.7727	34.0909	31.8182	68.1818	1	1.15385	-28.4	-27.3	0.00969205	9.67	-32.2727	-1.01429
sht-miR-466g	UGCAAAACGUGGUCGAGAGUGGCAUGUAGACUGACCUUGUCCACAGUAGAACCACCACUACUUAUACAGACACAUGCACUCCUUGACUAUUUUCAA	96	18.75	30.2083	26.0417	25	44.7917	55.2083	0.827586	0.72	-24.9	-24.9	0.0430498	10.52	-25.9375	-0.57907
sht-miR-2463	AAUAUCAACACAGUUCUACUGCAUGUGGUGGAAACUUGGAGAACUACGAAAUCCAUCAUCGAGAAGAUACAAAUGUUGAUUAA	83	19.2771	38.5542	16.8675	25.3012	36.1446	63.8554	0.65625	1.14286	-18.5	-18.5	0.242271	4.83	-22.2892	-0.616667
sht-miR-16b	UUUUUACAAUAAGUUUCAUCAUAAAUUGAUGUUCCCUAGAAAGCUGUAGAACUACUGAAUCCCACUAGGCGACCCAGUAUUAUUGUGCUUAUUGUAAAAC	100	15	32	19	34	34	66	1.0625	0.789474	-23.8	-20.5	0.102404	14.74	-23.8	-0.7
sht-miR-3853	CUGCUUCACAUAAUAUUAUAUGCUUGUAUGAAUUUUAAUACAUUUUCAUAAAAUGUGUGUAUUUUGUGAAGUAU	74	13.5135	31.0811	9.45946	45.9459	22.973	77.027	1.47826	1.42857	-18.8	-14.6	0.0396472	12.6	-25.4054	-1.10588
sht-miR-7643	AUUUUUAUUCACAGGCAAUGUCAAGUAUACCACACAGCAAAACAUUCUAUACUAAUGUGUGACUGAGACAUGAUAGUUGACGUUGAACGAAUAAAGGU	98	18.3673	36.7347	16.3265	28.5714	34.6939	65.3061	0.777778	1.125	-23.6	-23.6	0.300841	5.31	-24.0816	-0.694118
sht-miR-1960	UUAUCUCUGUCAAUGAACAAGAGGAUUUCCAGUGCUGUUAGAAGUAGGUUUCCUUCUGACCACACUGUGGAAGUAUAUGUCUUCUUGAGGAGACUG	96	23.9583	25	17.7083	33.3333	41.6667	58.3333	1.33333	1.35294	-28.4	-24.9	0.038178	21.23	-29.5833	-0.71
sht-miR-4000e	AACUGAAACAGUGAUGUAGUUUGUGAAACUUCUUCGGAAAAAAGCUUUCCGCCUUUAUCACGAAUAAUAUCAAUUUUUCAAUC	83	14.4578	33.7349	18.0723	33.7349	32.5301	67.4699	1	0.8	-21.9	-21.9	0.464695	1.86	-26.3855	-0.811111
sht-miR-4111	GCUUUAACAUUUGAUUAUUUUGUGAUUGACGGAAUAUAGUGACAGCUAAUUCCGUGGAAUAUAACUAUAUCAAAUAAUAAUAA	83	15.6627	37.3494	10.8434	36.1446	26.506	73.494	0.967742	1.44444	-20.7	-20.7	0.27049	3.69	-24.9398	-0.940909
sht-miR-4913	CUUAAUAUAUUUAUUCCUAAUUGUGAUUUACUGAGUUGUACUAUUGCAUGUGCUCAUGUAAUACAAUAGUGUAUUAACCAAUUCGAAUAAAUAUUUAGG	99	14.1414	32.3232	12.1212	41.4141	26.2626	73.7374	1.28125	1.16667	-24.4	-24.2	0.0624282	7.28	-24.6465	-0.938462
sht-miR-4000g	CGAUGAAACUUCUUUAGAAUGUUGGAAUCUCGAUUUCCUUUUUAGGUCAAAAGGGUAAGUCUCAGAGUAGAACAUUUUAGGAAACGAUUCAGCC	94	21.2766	30.8511	15.9574	31.9149	37.234	62.766	1.03448	1.33333	-20.8	-20.7	0.0619631	9.34	-22.1277	-0.594286
sht-miR-9396	UGAACUAUCCUAGAAAACAUUGUAAGUGAUGAAGAAAUAUUCACAAAUACAUUGUUUAAGAGGGUAGUGAA	71	19.7183	42.2535	9.85915	28.169	29.5775	70.4225	0.666667	2	-21.9	-21.9	0.512152	3.27	-30.8451	-1.04286
sht-miR-4175	CUACCAUCGGACUGCAUCUCCUAACGUUGCUCUACUGCCUCGUGGAUUCGACAUUCAGGUCAAAGGCUACGGGUGUAGCUCCGAUGGGGA	90	26.6667	20	27.7778	25.5556	54.4444	45.5556	1.27778	0.96	-32.4	-21.53	0.0719783	20	-36	-0.661224
sht-miR-592	AGAAGAGACUGUCAGAUGACACAAGCAUUACUUUGGUUCUCAGUGGGGACUUGUGUCAAUAUGCGAUCUCUCGA	74	25.6757	27.027	18.9189	28.3784	44.5946	55.4054	1.05	1.35714	-21.5	-19.3	0.0483699	10.65	-29.0541	-0.651515
sht-miR-9388	UGCAUUAUAUGUGUAUGUAUGUAUGUACGUGUGUCGGUGUGACAGAAUUGAAGACCCCUAUGUAUGUAUGUACAUAUACACGUAAAUACC	90	22.2222	28.8889	14.4444	34.4444	36.6667	63.3333	1.19231	1.53846	-27.7	-27.1	0.184849	12.08	-30.7778	-0.839394
sht-miR-4027-1	AGGUUAGUUAAAGUCGUCAGAAAGCAUACAGACUAUUAUAUAUAUGCAUAUAUUACUUUUAUGUUAACCUGACUUUGUUAACUAAGUA	88	14.7727	35.2273	12.5	37.5	27.2727	72.7273	1.06452	1.18182	-18.6	-17.7	0.17629	7.68	-21.1364	-0.775
sht-miR-1350	CUUGUGGGUGAAGGACCUAAACAAUCAGUUUAAUGACGAUGUUUAUUUGUCAACUGGGUCUCUGUUUGUACAACUCCUUGACUCACUUA	89	20.2247	24.7191	19.1011	35.9551	39.3258	60.6742	1.45455	1.05882	-24.6	-24.6	0.131036	11.31	-27.6404	-0.702857
sht-miR-43b	GUGUAUGUAUAUAUAAGAAUGUGAAUGUGUGUGGGGUAUGAUUAGUUUAUAGCUUAUCACAGUUUCCUUGUCACACUCUCUAUGUCUUCAUAUAU	95	20	25.2632	12.6316	42.1053	32.6316	67.3684	1.66667	1.58333	-23.7	-23.7	0.255016	8.29	-24.9474	-0.764516
sht-miR-36b	AGGGAAUGUCUGUUCGGUUUGUGUUAUCUUGGUUACUUGUUAAGUACUACUUAAUAAUGUAACUAUUUUUCAGUACACCACCGGGUAGACAUUCAUC	97	19.5876	24.7423	16.4948	39.1753	36.0825	63.9175	1.58333	1.1875	-35	-35	0.237123	5.08	-36.0825	-1
sht-miR-36	GGUAUAUCUUGUGAAGAGUGCCGACCCGGUUAGCCAUUAAAUUAUUGUUAAAGAAAUGAGGCCACCGGGUAGACAUUCAUUCGCAGGAUAUUUC	94	24.4681	28.7234	18.0851	28.7234	42.5532	57.4468	1	1.35294	-36.8	-36.6	0.186041	7.05	-39.1489	-0.92
sht-miR-10	UGAUUCCUCAGUAUGAACCCUGUAGACCCGAGUUUGGAUGCAGUCAAAUGCAAAUUCGAGUCUAUAAGGAAAAAUACUUUGGAAGUG	87	22.9885	32.1839	17.2414	27.5862	40.2299	59.7701	0.857143	1.33333	-31.4	-31.3	0.200548	4.13	-36.092	-0.897143
sht-miR-10954	UGGGUCAACUGAAGCUGCACCACAAUGGAAAACCUGAAAGCAUUGGACGGCCGUUUCGUCCUACUAUGGGUUUAGCUUCAAUUAACUCA	89	22.4719	28.0899	23.5955	25.8427	46.0674	53.9326	0.92	0.952381	-24.9	-21.9	0.0204263	11.11	-27.9775	-0.607317
sht-miR-563-2	UCGAAUUUCAUGCAACAUGAUACAUAAUAUGUCGGUCCAAGGUUGACAUACAUUUAACAAGUAUGUCAUCUGACAAUUGUG	81	17.284	33.3333	17.284	32.0988	34.5679	65.4321	0.962963	1	-19.3	-19.3	0.27864	4.4	-23.8272	-0.689286
sht-miR-5594	CAAGGUUAUCAAUGUCUUUUGAAAUAAAGAACUCAUCAAACUGUGAUGCGUAUUCAGCUUCUCUCUUUGAUUGUAAUGCGAAUGAUGAUAACCAUU	96	16.6667	31.25	16.6667	35.4167	33.3333	66.6667	1.13333	1	-19.5	-19.5	0.0751189	10.88	-20.3125	-0.609375
sht-miR-6574	UGGUUAGAGACUUUGAAUGACAUGGCUCAAAAUCGUUUGUAAUAGCGCAGGUGCAUCCAUUCCUUGUCUUUUCUUAGUUUCUAAAUU	87	19.5402	24.1379	17.2414	39.0805	36.7816	63.2184	1.61905	1.13333	-20.9	-20.9	0.23239	7.4	-24.023	-0.653125
sht-let-7	UUCUGGGAGGUAGUUCGUUGUGUGGUUUGCUUAUCAAAAUGAAUAAAAGAAGACCAUACAACCGACUGGCUUUCCCAUUG	80	23.75	27.5	17.5	31.25	41.25	58.75	1.13636	1.35714	-29.1	-24.3	0.00778789	10.57	-36.375	-0.881818
sht-miR-510	UAGAAGUAUCAGUAACAAUAGUAGUCUACCAGUCAAGAUUUCAAAUUGAAACCUCUAAGAUUCUUCAUAAGGCUAGGCACUACUGAGCUGAUUCUUAUU	99	16.1616	34.3434	18.1818	31.3131	34.3434	65.6566	0.911765	0.888889	-20.6	-14.4	0.0894091	14.49	-20.8081	-0.605882
sht-miR-87a	CAAACCUUGAGCAAAGUUUCAAGUAGUGAGUUACACAAAAUUGGUUUGUCGUGAUUCUCGCGCUAGUGAUAAGUCGCAUGAUAUUACUCAAGGUACC	97	21.6495	29.8969	18.5567	29.8969	40.2062	59.7938	1	1.16667	-25	-18.5	0.078631	16.89	-25.7732	-0.641026
sht-miR-33a	CUCAAAUAAUAUCAAUGUGUCCACAGUGUGUGUGUUUGUGCACUUUACUCAGUCUGAGAAUUUAUUUCACUCACUAUGGACUUGAUGUCUUUUACC	96	16.6667	23.9583	19.7917	39.5833	36.4583	63.5417	1.65217	0.842105	-21.7	-21.7	0.116845	8.16	-22.6042	-0.62
sht-miR-2493	ACCAAAACGAACUGAAAGAAAUAUUGGCAAGUGUGUUGUCGAAUUUUCGCUCACACACACACACUCUAUUUAUGUAUUUUUCAUGGUUUGUUUUUAA	97	15.4639	30.9278	17.5258	36.0825	32.9897	67.0103	1.16667	0.882353	-22.8	-19.5	0.0337663	18.76	-23.5052	-0.7125
sht-miR-5894b	AAGUGGAGAGUAUACAAAACUCUCGGAAGCCUAUAUCUGAUGGUAUUUUCCUAAACUUAAAGCAUUUCCAAGCAGUUUGUGUAAUUCCAUGA	92	18.4783	32.6087	17.3913	31.5217	35.8696	64.1304	0.966667	1.0625	-18.9	-17.7	0.0177923	11.22	-20.5435	-0.572727
sht-miR-10828	AGUUUCAGUAAAUCUCUGGAUGAUAUGCUUUUAGGUGUGGAAAUAAUUGCUAAAAGUAUGUAAAGUCAUCACAGAACUACCUGAAUAA	88	19.3182	36.3636	12.5	31.8182	31.8182	68.1818	0.875	1.54545	-22.5	-22.5	0.0889622	6.3	-25.5682	-0.803571
sht-miR-4206-2	AUACAAUAAAACACCACCAGUCGCUACUACCGAUUGAAUAGUUUAGUGAGGUCGUUGGAUUGGUGUCGUUUUAGUGGCU	79	24.0506	26.5823	17.7215	31.6456	41.7722	58.2278	1.19048	1.35714	-22.8	-22.2	0.250154	3.48	-28.8608	-0.690909
sht-miR-1187	UGUAUGUAUCUGUGUAUGUGUGUGUGUAUGUGGGUAUUCAUUUGUUACUUAGUAAGUAACAAUGUUCACACAUAUCAACCAACUCAUUGUUACAUGUA	98	19.3878	26.5306	13.2653	40.8163	32.6531	67.3469	1.53846	1.46154	-23.1	-22.8	0.0319265	13.56	-23.5714	-0.721875
sht-miR-8335	GCUUUAAUUGACUCAUGAAUUCAACUAUAUAACCAAACUAGUCAAAAUCCAGUGAUUGGAUGUUGUUGUUGUUGUUGUUGUUUUCUUUGAUCAUAAAUGC	100	17	28	14	41	31	69	1.46429	1.21429	-18.7	-15.5	0.0195803	17.77	-18.7	-0.603226
sht-miR-281	UUUCUGAUGGAGAGAGCACUUUUAUGACGGAAACAAUUAUAUUCUUCGAAUUUAUUGAAGUUCCAUAAUGUCAUGGAGUUGCUCUCUAUAUCAGGUU	97	19.5876	27.8351	14.433	38.1443	34.0206	65.9794	1.37037	1.35714	-34.1	-34.1	0.0693788	14.03	-35.1546	-1.03333
sht-miR-10345	UUUACUGAAGAUUAUAAAUUCUUCAUCACAGUUUCAGUGUAUGAUUAUUUCGUAAUUUAAUAUUAUACUGUUGAUUUCGAAUUCGAACUUCUUCAGUCCG	100	13	28	15	44	28	72	1.57143	0.866667	-20.6	-20.6	0.0644159	11.28	-20.6	-0.735714
sht-miR-184a	UACCUACUGAAUAAUUAAUUUCUUUAACAAUUUUCGAUCCUUGGGGAACAGAUGACGUGGGUUAAGAGGUGUUAAAGUAAUUUGGAUUACCUGUAGAUU	99	21.2121	30.303	12.1212	36.3636	33.3333	66.6667	1.2	1.75	-19.5	-19.1	0.0822381	9.09	-19.697	-0.590909
sht-miR-9814	AGUCAGCAAAAGUGAAAACAAUAAACAUUGGCAUAAGCCCGACUACCAGGUAAAUCAACUGACUUGCUAAUGUUCGGAAUGUUUUCUGAUUUCCUGUCU	99	18.1818	33.3333	20.202	28.2828	38.3838	61.6162	0.848485	0.9	-19.5	-18.67	0.0341831	10.66	-19.697	-0.513158
sht-miR-2023-1	UCAAAAGAAGUACAAGUGGAAAGUUUGAUUUCGAUUUAUCAUUGAAUCGCAUGAAAACAUCUAGAAGGUAAAAUUCAAAUUGUAUUUCUUUGUU	94	17.0213	37.234	10.6383	35.1064	27.6596	72.3404	0.942857	1.6	-19.8	-16.5	0.0809443	14.32	-21.0638	-0.761538
sht-miR-1671	CUUGGACGGCCGUUCCAUCAUAGUAUGGGAAUUCUCGGAUGCGGAGUCGUGGGUGAGGACUGUUGAGUAGUCUUAUUCUAGAAUGAAACAGCCGUCCAGU	100	31	22	19	28	50	50	1.27273	1.63158	-37	-30	0.042696	11.65	-37	-0.74
sht-miR-2023-2	UAACCAGAUUUAUUUCGUUGGCGAUCUCGUGGUAUCGAACGAAUACCAAGAUCGUGCCAAAAGAAGUACAAGUGGAAU	78	23.0769	33.3333	17.9487	25.641	41.0256	58.9744	0.769231	1.28571	-24.1	-24.1	0.147541	4.43	-30.8974	-0.753125
sht-miR-7790	CAAGCUGUUCAUUGUAUUCUGUGCUUUUCCUGAGAUGUGGAGGUCUUCCUAAUCUAGCCUGCCACUGGAAGAAAGAGGAAAGGGGAGAAUAAACAGCCUU	100	26	27	19	28	45	55	1.03704	1.36842	-29	-25.7	0.272617	11.65	-29	-0.644444
sht-miR-219	AUUGUCCAUUCGCAUUUCUUGUUAAUUAUAUUUAUUAAAUAUUAUCAGUUAGUAUGAUAAUAUUUAAUUUACAAGAGGUGUUGAUGGACAUC	92	14.1304	31.5217	9.78261	44.5652	23.913	76.087	1.41379	1.44444	-35.3	-35.3	0.343528	4.57	-38.3696	-1.60455
sht-miR-927a	UGUAGGAGGCUCAGAAGGAGCCGAAGAUAUUCCAUCCAAUCACCUUUUGGGAGGAUAUUUUAGAAUUCCUACGUGUAGCUUCCUGAU	87	24.1379	26.4368	19.5402	29.8851	43.6782	56.3218	1.13043	1.23529	-30.8	-30.4	0.196601	3.32	-35.4023	-0.810526
sht-miR-71b	UUUGCUGUGAAAGACUUGAGUAGUGAGACGCUUAUAGCAUGGUUUUCCCUUCGGCGCCUCAUACUGAGUCUUUCCCGGCUCA	82	24.3902	18.2927	24.3902	32.9268	48.7805	51.2195	1.8	1	-30.4	-30.4	0.162448	4.44	-37.0732	-0.76
sht-miR-2a-2	CAGUUCGUCAUCAUUGGAUUGUGAUUUUCCGAAAUAAAGCUUUAUGAGUAGAAUAUCACAGUCCUGCUUAGGUGACGAAUUU	82	20.7317	28.0488	15.8537	35.3659	36.5854	63.4146	1.26087	1.30769	-28.7	-28.7	0.292054	2.94	-35	-0.956667
sht-miR-2c	CCAGGUUGCUGGCGCAACCCUUGUACGACUGUGAUGUGUUCGAAAAUAAAAUCAUAUCACAGCCGUGCUUAAGGGCUUCGUCAAAACCGUA	91	23.0769	27.4725	24.1758	25.2747	47.2527	52.7473	0.92	0.954545	-36.8	-36.8	0.280514	2.29	-40.4396	-0.855814
sht-miR-3479	GGUCCAUGUUUGUGAGGGGGAUGUUUGUGCAAUUUAAUGUUGUAAAUAUAUUGCACUAACCUUCGCCUUGCAAAUAUAGGGUA	83	25.3012	25.3012	13.253	36.1446	38.5542	61.4458	1.42857	1.90909	-31.3	-28.7	0.0822157	5.94	-37.7108	-0.978125
sht-miR-548b	AAACUUUGUGUUACAAGAAAUUCUUUAAGCAGGUAAGUUGGCUGAGAUACUAGCAAGAACCUCAGUUGCUAAAGGUCUUUUGAUGAACAAAGAUA	95	21.0526	35.7895	13.6842	29.4737	34.7368	65.2632	0.823529	1.53846	-19.4	-16	0.016311	21.13	-20.4211	-0.587879
sht-miR-124	UUUUGUAUGCCAUUUUCCGCGAUUGCCUUGAUUUGUUACAAAUAAUACUCGCAACAGAAAUAUUAAGGCACGCGGUGAAUGUCAUCCACGG	91	19.7802	27.4725	20.8791	31.8681	40.6593	59.3407	1.16	0.947368	-27	-23.4	0.110148	7.03	-29.6703	-0.72973
sht-miR-5934	AUGAUUUUACUCUGAUGUUUCAGCUGCUUUCAUACUAAUUAACGUUUGUUAGCUAUUUAGUCUGAUCAGAAGAAACUCAAAUGUAAAAUGGU	92	16.3043	30.4348	14.1304	39.1304	30.4348	69.5652	1.28571	1.15385	-21.3	-21.3	0.267679	5.87	-23.1522	-0.760714
sht-miR-9648	GGGGGUAGACUAACGGCCGGUUGUUCUACAGAGUCAACCCUUAAGAUUUAAACAACAGCUACGGGACUGUAGAAUUAAUGGCAGUUACGCUCCGUA	96	26.0417	29.1667	20.8333	23.9583	46.875	53.125	0.821429	1.25	-26.1	-18.3	0.0652451	16.6	-27.1875	-0.58
sht-miR-8416	AAUGUUUUUAUGGCGUAUCUGUAUGAUUGGUCACAUAGUUCUGUGCUGUAAAGACAUAAUGAGCCUGUGAACAAGAAACAGAAGGACAAGGAAAAACAAA	100	23	38	13	26	36	64	0.684211	1.76923	-22.2	-21.5	0.0724566	11.26	-22.2	-0.616667
sht-miR-4260	UAUAUUUUCGUUAUUAGCAGUCCUAUAGUUUACGGACGGUAAUGUCUGGGACAAAGUUCAUGAAGACUUGGGGCAUGGAGUCUAUAAUCUAAAAUGAU	98	23.4694	29.5918	13.2653	33.6735	36.7347	63.2653	1.13793	1.76923	-18.9	-15.7	0.0251699	32.8	-19.2857	-0.525
sht-miR-427	GAUAGUGGGUAACAGUGGGAAUCAGAAAGUGCUUUCUGUUUUAUCUCGGUUUCUUUUAGCUGUAUCUACCUGUUUUCCAUUGUUCAUGCCCACUUUA	97	20.6186	19.5876	18.5567	41.2371	39.1753	60.8247	2.10526	1.11111	-28.4	-27.2	0.0321829	13.03	-29.2784	-0.747368
sht-miR-190	UUCUAGUGUUGACAGUGUAAAAUCCGUUCUUUAGUAGGAAGUAGAUAUGUUUGAUUUUACACCCUGUUCACGCUAAUC	78	19.2308	25.641	16.6667	38.4615	35.8974	64.1026	1.5	1.15385	-20.1	-15.4	0.0934252	9.51	-25.7692	-0.717857
sht-miR-8422	UUGAAUCAUCCCAUUGAUGUUUAGGACUUUUAUUGGCAUAUGUGCAUACUCUACGUAUUACCUCGAUAUUGCAGUCCUAAACAUCAAUGGGAAGAUUCAA	100	17	29	19	35	36	64	1.2069	0.894737	-46.6	-45.5	0.0976867	5.87	-46.6	-1.29444
sht-miR-737	CCUACUGAUUUCAACCAUCAUACAUGAAGAUUUGUUUUCUUAGGUUUUGAAAAUAGGGAAAUCGAAUCUUUCCAUACUCAUGUAAUUCAAAUUGAGUAUA	100	14	33	16	37	30	70	1.12121	0.875	-19	-19	0.0461681	18	-19	-0.633333
sht-miR-83	AGAGGCACCGAAAUAUAUCCGCGCCACACAAAGUAGCUAUCACUGAAUUUAUGUGUGGGCUACGAUACUGCUCGGGUGCCCAA	83	24.0964	28.9157	25.3012	21.6867	49.3976	50.6024	0.75	0.952381	-26	-21.5	0.0323824	8.14	-31.3253	-0.634146
sht-miR-125b	AUCCCUGAGACUGAUAAUUGCUCUGUUUAUCAUGAUAAGUGUAUUUGAUGAGAACAAUUAUUAUUCUCAGGUGU	74	18.9189	28.3784	13.5135	39.1892	32.4324	67.5676	1.38095	1.4	-24.1	-24.1	0.182139	5.62	-32.5676	-1.00417
sht-miR-8485	CACACACACACACACACACACACGCAUACAUAUAUUUAUAUAUGUGUGCGUAUGUGUGUGUAUGUGCGUAAG	72	18.0556	31.9444	22.2222	27.7778	40.2778	59.7222	0.869565	0.8125	-38.8	-38.8	0.518549	5.02	-53.8889	-1.33793
sht-miR-137	CUCAACUUCGGAAAACAACUUUUCUCUGCAAGCGAUUAUUGCUUGAGAAUACUGUUACUGAAGUUAUU	68	16.1765	29.4118	19.1176	35.2941	35.2941	64.7059	1.2	0.846154	-18.9	-15.3	0.258578	7.96	-27.7941	-0.7875
sht-miR-130a	AUAGUAACCAAGAUAGAAAUUUUGAGACAAGAAGUGCAAUGUUAAAAGAUUUAAAUGUUUUUUGUUCGCUUCUUUUAAUUCAAUCUUGAGAUACACA	97	15.4639	37.1134	11.3402	36.0825	26.8041	73.1959	0.972222	1.36364	-19.3	-17.7	0.0626977	10.33	-19.8969	-0.742308
sht-miR-7192	AUAGCAACAGUAUAGGAUCAGUCUUGUGUAAGGUUUCACUCAGAAUUAAAAAAACACAAUACGGUGCUUUUACUGUUUGCACA	83	18.0723	34.9398	16.8675	30.1205	34.9398	65.0602	0.862069	1.07143	-19.5	-17.9	0.0596232	8.8	-23.494	-0.672414
sht-miR-466i-1	CUGUAGCUCUAGUGUGUGUGUGUGUGUGUGUGUUAAUAAAAUACAAAUACACACGCACACGAUCAAACAUACAGAGGUAUGU	82	23.1707	31.7073	15.8537	29.2683	39.0244	60.9756	0.923077	1.46154	-34.3	-34.3	0.0588204	20.42	-41.8293	-1.07187
sht-miR-8357	UUAAACCGUUUUUGUUAUUGUGUUUUAGUCAGCAGUAGAUUGGAAUCAUAUUGAAGUGACUGAAAAGCAUACAUCACAAAAAGAUUAUG	89	19.1011	34.8315	11.236	34.8315	30.3371	69.6629	1	1.7	-18.5	-18.5	0.0549301	9.25	-20.7865	-0.685185
sht-miR-4919	CGAUGGCGUGUUUGUGAUCUAACUUGACUGAGUAUUAUGUGAGUCUCUAGGGGAAGUGUAUGUUUCAUAAAACGCCAAAU	80	26.25	26.25	13.75	33.75	40	60	1.28571	1.90909	-20.1	-18.2	0.0915786	7	-25.125	-0.628125
sht-miR-7956	AGGUGUCUAAUUCAGUACAAUGGAAGAUGGUCGCGCAAUUUCGUCGAUUGGUUGAGGUUAGACAUUA	67	28.3582	26.8657	13.4328	31.3433	41.791	58.209	1.16667	2.11111	-18.6	-18.3	0.057262	7.17	-27.7612	-0.664286
sht-miR-466i-2	CAAACAAACAAAUAACACAUAAAUAUUGGUACAAGAGGGCACCAAAUAUAUAUGCGCCACACCAUAUUUGUGUGUGUGUGUGUGUGUGGG	90	22.2222	35.5556	16.6667	25.5556	38.8889	61.1111	0.71875	1.33333	-22.8	-17.4	0.046112	18.5	-25.3333	-0.651429
sht-miR-2538	CUAAUUAGGAUAAAUAAAUUAGAUUUUCUGACGUUUCGUGACUUAGUGUAAGCCACUUCUUCAGAAAAUAAAGCUUUAUUUAUAAUAAUCUA	92	13.0435	35.8696	13.0435	38.0435	26.087	73.913	1.06061	1	-18.9	-18.3	0.196916	3.96	-20.5435	-0.7875
sht-miR-4027-2	GGUAUAUUACUUUUAUGUAUAUUAACUAGUACAUGUUCAUUGUAUCUCCAACACAGAUACAUACGAACAUCAGUACGUAUACACUCAGAGAUAAAUCAA	99	12.1212	37.3737	18.1818	32.3232	30.303	69.697	0.864865	0.666667	-20.7	-20.7	0.235203	8.11	-20.9091	-0.69
sht-miR-9197	GUUGAGAUGAAAAUUCACUUGUGAGAGAAGUAGAUCAAAGGACAUUGUGUGUUUUGAUUACGCUUUGAUUGUUUGUGUCUAACACUGAUUUUCCCUCUUU	100	22	25	13	40	35	65	1.6	1.69231	-20.1	-15.27	0.0379705	25.97	-20.1	-0.574286
sht-miR-1-2	AGUAAAUGGCUUAAAGAGGUCAUCGCAACUUUUAUUCUGGUAUAUGCUGCAGAAUAGUUCACAUACUUCUUUAUGCCCAUUUUAU	85	16.4706	28.2353	17.6471	37.6471	34.1176	65.8824	1.33333	0.933333	-20.6	-19.6	0.0200107	10.49	-24.2353	-0.710345
sht-miR-3499-2	AAAGCCAAACGAGCUUUCUGAAUCCGUGCUGAGAUUUCGUCAGAAACCAACCUAUUAGGACUGAUCAGACUUCCAGCAUGAGUGAAGUCGUUGGCGAG	98	24.4898	29.5918	22.449	23.4694	46.9388	53.0612	0.793103	1.09091	-28.7	-27.5	0.0327105	11.67	-29.2857	-0.623913
sht-miR-3492-1	CUAGUCGAGCCUUCUGUAUCCGUGCUGAGAUUUCGUCACACACCAGACCACAAGGGCUGACGAAACUUUCAAGAUAAGUGAAGCGAUCGACACG	94	23.4043	28.7234	26.5957	21.2766	50	50	0.740741	0.88	-23.9	-22.7	0.13595	11	-25.4255	-0.508511
sht-miR-234	AGGAAGGUGCGGUUCGUACCACUUGGGACACGUCAGCUGGAUGCACCGGUAUUCCAGAGUUGAUGUUCCUUCCAGGAUUCGAACCAAGCACCUUUCG	97	27.8351	21.6495	25.7732	24.7423	53.6082	46.3918	1.14286	1.08	-45.1	-43.5	0.156881	9.69	-46.4948	-0.867308
sht-miR-59	GAGUUCUGAAAACUGUUUCGUCAUCUUCACUGUGCAUUUUCAUCCAAAAACGGAAAUGAAGCAGUCUUAAGGUCUUCGAAUCGUUUAUCAGUAAAAA	97	17.5258	31.9588	18.5567	31.9588	36.0825	63.9175	1	0.944444	-20.9	-20.9	0.0522265	6.87	-21.5464	-0.597143
sht-miR-8437	GAUGAUUUUUUACAUUUGGCGCUUAGUAGAAUGUCACCGCAUGUACUGAACACAACGGUAACAUUUACUAAGAGCUCAGAUGUAGAAAGUCGUG	94	22.3404	30.8511	17.0213	29.7872	39.3617	60.6383	0.965517	1.3125	-40.5	-40.5	0.0950476	6.14	-43.0851	-1.09459
sht-bantam	UUUCAGAUCGGCAAGUCGGCUUUUAUUGCGCUCUGAGAAAAAUUUAUUGUCAUCUGAGAUCGCGAUUAAAGCUGGUUUUCCAUUUGUGA	89	22.4719	23.5955	16.8539	37.0787	39.3258	60.6742	1.57143	1.33333	-28.5	-28.5	0.12908	4.74	-32.0225	-0.814286
sht-miR-944	AUGACUUUCGAACUGAGCUGAGCAAUAUAAUUAAUUUACUAAAUUUAGACAUGUAAAUUAUUGUACAUCGACUCAGUAGUCUGAAGGUUAA	91	16.4835	36.2637	13.1868	34.0659	29.6703	70.3297	0.939394	1.25	-23.7	-23.7	0.144584	10.52	-26.044	-0.877778
sht-miR-3492	AUAGACGGAUAUCUCGCCUUCGCAAAAGGUGGUGUAAGUAGGCAAAAGCCAAACGAGUUUUUCGAAUCCGUGCUGAGAUUUCGUCCGA	88	26.1364	28.4091	20.4545	25	46.5909	53.4091	0.88	1.27778	-23.1	-16.6	0.0577444	20.23	-26.25	-0.563415
sht-miR-8448-2	UUAAAGUUAGACAUUAACACCGUUGGAUACUGCCUCUGUGGUCUAGAGGUUAAACGUUCGCGAGCGAGACCAAAGGUCUUAGAUUCAAUUGGU	93	24.7312	27.957	18.2796	29.0323	43.0108	56.9892	1.03846	1.35294	-21.2	-20.8	0.0186608	10.12	-22.7957	-0.53
sht-miR-3492-2	CUAGUCGAGCCUUCUGUAUCCGUGCUGAGAUUUCGUCACACACUAGACCACAAGGGCUGAUGAGACUCGCAAGUUAAAUGAAGCGGUCGACACG	94	25.5319	26.5957	25.5319	22.3404	51.0638	48.9362	0.84	1	-29.6	-23	0.194558	6.45	-31.4894	-0.616667
sht-miR-2253a	GUCUGACAUGGCACUGCUGAAGAGUUAUUCCCAUUCUCAACAUGCAGCAAUGUAUCAUGGGAAACGCCAAGAAUAACGCCUUGAGUACUGAUCUCAGUC	99	21.2121	29.2929	24.2424	25.2525	45.4545	54.5455	0.862069	0.875	-24	-24	0.0818716	9.44	-24.2424	-0.533333
sht-miR-7	UAUCUUACCGUUGCUUAAUCAUGGAAGACUGGUGAUAUGUUGUUCAAUGAUGAAACUUUCAAAUAAAUAUGAAACGUUUCAUCAGAAUAAUUAAAAUAAGAGCAACCUAUCUCAUUCUUCCAUGUAUGCGAUCGGUUAAACAAC	144	15.2778	35.4167	16.6667	32.6389	31.9444	68.0556	0.921569	0.916667	-48.5	-48.5	0.201276	3.97	-33.6806	-1.05435
sht-miR-7b	AUUCUAUAUUCCAGAGAAACUUGGAAGACUUGUGAUUUAGUUGUUUAAUAUUAAGUGCAAUGAACUUGUUAAAUAUGACGAACAACAAUCACAAAUCUCCAUGUGAUAUCUGGUUAAACAACUGA	125	16	36.8	14.4	32.8	30.4	69.6	0.891304	1.11111	-31.4	-29.2	0.0398526	10.66	-25.12	-0.826316
sht-miR-98	UAGAGUAUUUGGUAGUGUUUCCUUGUAGCUAUUUCUACGUUUUACACAUUAACAGUAGAGAAUGCUAUUUAAGUACGCAAUACAACUUACUACA	94	15.9574	30.8511	15.9574	37.234	31.9149	68.0851	1.2069	1	-20.5	-20.5	0.0959917	11.47	-21.8085	-0.683333

## Sheet: TABLE IV
TABLE IV Statistical analysis of the thermodynamic and structural characteristics of Schistosoma haematobium Egypt pre-miRNAs with the Ecdysozoa, Cnidaria, Polifera, Platyhelminthes and Schistosoma pre-miRNAs (Size. G content. A content. C content. U content. GC content. AU content. AU ratio. GC ratio. MFE: minimum free energy; MFEE: minimal free energy of the thermodynamic ensemble; MFE structur…
Characteristics	Superphylum Ecdysozoa		Schistosoma haematobium		Mann Whitney test
	Mean	Median	Mean	Median	p-value	Conclusion
Size	86.48	86.00	91.22	93.00	0.000<0.05	Different
G content	22.93	22.61	20.04	19.54	0.000<0.05	Different
A content	25.24	25.00	29.72	29.07	0.000<0.05	Different
C content	20.52	20.34	17.57	17.39	0.000<0.05	Different
U content	30.06	30.00	32.67	32.64	0.003<0.05	Different
GC content	43.46	43.18	37.61	36.59	0.000<0.05	Different
AU content	55.31	55.56	62.39	63.41	0.000<0.05	Different
UA ratio	1.24	1.19	1.13	1.06	0.003<0.05	Different
MFE	-31.61	-30.50	-25.32	-23.00	0.000<0.05	Different
MFEE	-30.47	-29.40	-23.78	-21.70	0.000<0.05	Different
Freq	0.2070	0.1540	0.1309	0.0878	0.000<0.05	Different
Div	6.77	5.17	10.02	9.39	0.000<0.05	Different
AMFE	-36.87	-36.35	-27.92	-25.77	0.000<0.05	Different
MFEI	-0.862	-0.843	-0.752	-0.710	0.000<0.05	Different
	Phylum Cnidaria		Schistosoma haematobium
Size	76.05	69.00	91.22	93.00	0.000<0.05	Different
G content	22.71	22.47	20.04	19.54	0.000<0.05	Different
C content	19.65	20.03	17.57	17.39	0.000<0.05	Different
U content	28.25	27.96	32.67	32.64	0.000<0.05	Different
GC content	42.36	42.19	37.61	36.59	0.001<0.05	Different
AU content	56.30	56.49	62.39	63.41	0.000<0.05	Different
MFE	-30.27	-28.70	-25.32	-23.00	0.000<0.05	Different
MFEE	-29.57	-28.65	-23.78	-21.70	0.000<0.05	Different
Freq	0.3028	0.2617	0.1309	0.0878	0.000<0.05	Different
Div	4.67	3.48	10.02	9.39	0.000<0.05	Different
AMFE	-39.85	-38.39	-27.92	-25.77	0.000<0.05	Different
MFEI	-0.969	-0.919	-0.752	-0.710	0.000<0.05	Different
	Phylum Polifera		Schistosoma haematobium
Size	117.20	115.50	91.22	93.00	0.045<0.05	Different
G content	26.80	25.16	20.04	19.54	0.003<0.05	Different
A content	22.96	23.28	29.72	29.07	0.000<0.05	Different
C content	22.99	23.19	17.57	17.39	0.020<0.05	Different
U content	26.34	26.53	32.67	32.64	0.023<0.05	Different
GC content	49.80	50.22	37.61	36.59	0.020<0.05	Different
AU content	49.30	49.03	62.39	63.41	0.003<0.05	Different
MFE	-51.03	-51.40	-25.32	-23.00	0.023<0.05	Different
MFEE	-49.03	-48.70	-23.78	-21.70	0.023<0.05	Different
AMFE	-42.30	-45.55	-27.92	-25.77	0.023<0.05	Different
MFEI	-0.859	-0.974	-0.752	-0.710	0.023<0.05	Different
	Genus Schistosoma		Schistosoma haematobium
G content	20.43	20.00	20.04	19.54	0.486>0.05	Same
A content	28.43	28.13	29.72	29.07	0.135>0.05	Same
C content	17.16	17.39	17.57	17.39	0.920>0.05	Same
U content	32.95	32.99	32.67	32.64	0.816>0.05	Same
GC content	37.59	37.23	37.61	36.59	0.408>0.05	Same
AU content	61.38	61.80	62.39	63.41	0.353>0.05	Same
UA ratio	1.20	1.15	1.13	1.06	0.246>0.05	Same
GC ratio	1.27	1.20	1.21	1.13	0.154>0.05	Same
Freq	0.1087	0.0665	0.1309	0.0878	0.063>0.05	Same
Div	13.08	9.87	10.02	9.39	0.642>0.05	Same
AMFE	-27.13	-25.58	-27.92	-25.77	0.816>0.05	Same
MFEI	-0.730	-0.685	-0.752	-0.710	0.642>0.05	Same

## Sheet: TABLE V
TABLE V Validation of the presence of mature miRNAs identified in small RNAs libraries of adult male (SRR6655496) and adult female (SRR6655494) in Schistosoma haematobium Egypt available in the SRA; sht: S. haematobium
miRNA	SRR6655494	SRR6655496
shtbantam-3p	16517	15614
shtbantam-5p	0	2
sht-let-7-3p	42	538
sht-let-7-5p	3176	150423
sht-let-7d-5p	0	0
sht-miR-10107-5p	0	0
sht-miR-10345-3p	0	0
sht-miR-10-3p	4	44
sht-miR-10501-3p	0	0
sht-miR-10-5p	1625	29529
sht-miR-10644-3p	1	1
sht-miR-10704-3p	0	0
sht-miR-10828-3p	0	0
sht-miR-10954-5p	0	0
sht-miR-11181-3p	0	0
sht-miR-1-1-5p	0	0
sht-miR-11629-3p	0	0
sht-miR-1187-5p	0	0
sht-miR-12366a-5p	0	0
sht-miR-1-2-3p	0	0
sht-miR-124-3p	1179	17155
sht-miR-124-5p	2	29
sht-miR-124c-5p	0	0
sht-miR-125b-5p	18464	396114
sht-miR-125c-3p	1	12
sht-miR-125c-5p	199	4210
sht-miR-130a-5p	0	0
sht-miR-1350-3p	0	0
sht-miR-137-3p	0	0
sht-miR-138-3p	0	0
sht-miR-141-3p	0	0
sht-miR-1671-3p	0	0
sht-miR-16b-3p	0	0
sht-miR-184a-5p	0	0
sht-miR-190-3p	0	0
sht-miR-1960-3p	0	0
sht-miR-2023-1-5p	6	37
sht-miR-2023-2-3p	9	49
sht-miR-203b-5p	0	0
sht-miR-2162-3p	2682	19988
sht-miR-2162-5p	120	1182
sht-miR-219-3p	0	1
sht-miR-2238-h-3p	0	0
sht-miR-2253a-5p	0	0
sht-miR-2340-5p	0	0
sht-miR-234-3p	0	0
sht-miR-2463-5p	0	0
sht-miR-2493-3p	0	0
sht-miR-2538-5p	3	10
sht-miR-281-3p	0	0
sht-miR-281-5p	8	100
sht-miR-2a-1-3p	7765	60159
sht-miR-2a-2-3p	17	84
sht-miR-2a-1-5p	0	3
sht-miR-2b-3p	273	3241
sht-miR-2b-5p	54	233
sht-miR-2c-3p	13	8
sht-miR-2c-5p	200	108
sht-miR-2e-3p	123	1873
sht-miR-2e-5p	4	21
sht-miR-33a-5p	0	0
sht-miR-3479-3p	445	4582
sht-miR-3492-1-5p/2-5p	260	443
sht-miR-3492-3p	226	549
sht-miR-3499-1-5p/2-5p	245	432
sht-miR-3618-3p	0	0
sht-miR-36-3p	2039	26723
sht-miR-36b-3p	171	1987
sht-miR-36b-5p	30	163
sht-miR-3812-3p	0	0
sht-miR-3851-l-3p	0	0
sht-miR-3853-3p	0	0
sht-miR-4000e-5p	0	0
sht-miR-4000g-5p	0	0
sht-miR-4027-1-3p	0	0
sht-miR-4027-2-5p	0	0
sht-miR-4106-5p	0	0
sht-miR-4111-5p	0	0
sht-miR-4172-3p	0	0
sht-miR-4175-3p	0	0
sht-miR-4206-1-3p	0	0
sht-miR-4206-2-3p	102	919
sht-miR-4260-3p	0	0
sht-miR-427-5p	0	0
sht-miR-43b-3p	0	0
sht-miR-466c-5p	0	0
sht-miR-466g-3p	0	0
sht-miR-466i-1-5p/-2-3p	1	13
sht-miR-4680-3p	9	3
sht-miR-4913-3p	0	0
sht-miR-4919-3p	0	0
sht-miR-510-3p	0	0
sht-miR-545-5p	0	0
sht-miR-548b-3p	0	0
sht-miR-559-3p	0	0
sht-miR-5594-5p	0	0
sht-miR-563-1-3p	0	0
sht-miR-563-2-3p	0	0
sht-miR-5894b-5p	0	0
sht-miR-592-3p	0	0
sht-miR-5934-3p	0	0
sht-miR-59-3p	0	0
sht-miR-61-3p	389	4780
sht-miR-61-5p	0	3
sht-miR-6306-3p	0	0
sht-miR-6574-3p	0	0
sht-miR-6733-3p	0	0
sht-miR-7092-5p	0	0
sht-miR-7192-3p	0	0
sht-miR-7194-3p	0	0
sht-miR-71a-3p	0	3
sht-miR-71a-5p	103330	1515126
sht-miR-71b-3p	16	6
sht-miR-71b-5p	19825	47162
sht-miR-737-5p	0	0
sht-miR-7-5p	9576	244928
sht-miR-7643-3p	0	0
sht-miR-7790-3p	0	1
sht-miR-7956-5p	0	0
sht-miR-79-5p	0	1
sht-miR-7b-5p	9	96
sht-miR-8335-3p	0	2
sht-miR-83-3p	0	0
sht-miR-8357-5p	0	0
sht-miR-8-3p	104	1160
sht-miR-8416-5p	0	0
sht-miR-8422-5p	0	0
sht-miR-8437-3p	4	0
sht-miR-8437-5p	861	80
sht-miR-8448-1-3p/2-3p	1	7
sht-miR-8485-5p	0	5
sht-miR-84a-3p	0	0
sht-miR-8-5p	0	0
sht-miR-87a-5p	0	0
sht-miR-9126-3p	0	0
sht-miR-9197-3p	0	0
sht-miR-927a-3p	0	4
sht-miR-9388-3p	0	0
sht-miR-9388-5p	0	0
sht-miR-9396-3p	0	0
sht-miR-944-3p	0	0
sht-miR-9648-3p	0	0
sht-miR-9711-3p	0	0
sht-miR-9814-3p	0	0
sht-miR-98-3p	0	0
